# Supplementary material for: Cryptosporidium infections in animals across Asia (2015–2025): a systematic review and meta-analysis of prevalence, host range, geographic distribution, and molecular epidemiology
Source: Vet Res. 2026 Apr 28;57:57. doi: 10.1186/s13567-026-01722-0 (PMC13123031; doi:10.1186/s13567-026-01722-0)
Supplement: Supplementary file 9 — Additional file 9: Cryptosporidium genotyping studies (Excel file). [file 13567_2026_1722_MOESM9_ESM.xlsx]

## Sheet: Updated Pooled by Studies
Study	Sample size	Proportion (%)	95% CI
Abdou et al., 2021	556	7.734	5,653 to 10,276
Abdou et al., 2022	400	8.75	6,170 to 11,959
Abdullah et al., 2019	824	12.5	10,319 to 14,954
Adhikari et al., 2020	60	10	3,759 to 20,506
Adhikari et al., 2021a	332	12.349	9,010 to 16,379
Adhikari et al., 2021b	100	10	4,900 to 17,622
Adhikari et al., 2022	155	3.226	1,056 to 7,367
Ahamed et al., 2015	120	45.833	36,706 to 55,171
Aita et al., 2015	77	57.143	45,351 to 68,368
Akhila et al., 2018	49	14.286	5,942 to 27,242
Al-Abedi et al., 2022	130	17.692	11,558 to 25,355
Alasadiy et al., 2022	250	12	8,245 to 16,686
AlAzemi et al., 2021	85	43.529	32,800 to 54,723
Ali et al., 2024	448	23.884	20,008 to 28,109
Alqumber, 2024	999	40.04	36,985 to 43,154
An et al., 2024	400	0.5	0,0606 to 1,794
Azimi et al., 2020	100	1	0,0253 to 5,446
Badparva et al., 2015	451	7.317	5,090 to 10,123
Barar et al., 2017	100	35	25,729 to 45,185
Barnes et al., 2021	555	0.541	0,112 to 1,571
Berber et al., 2021	78	61.538	49,833 to 72,340
Bhat et al., 2019	37	54.054	36,922 to 70,513
Boughattas et al., 2024	20	0	0,000 to 16,843
Boughattas et al., 2025	3	100	29,240 to 100,000
Cai et al., 2017	818	37.042	33,723 to 40,454
Cao et al., 2020a	476	7.563	5,353 to 10,317
Cao et al., 2020b	206	2.427	0,793 to 5,573
Cao et al., 2024	113	30.973	22,612 to 40,361
Çelik et al., 2023	500	3.6	2,147 to 5,630
Chai et al., 2019	287	1.394	0,381 to 3,530
Chen et al., 2019a	228	10.965	7,223 to 15,760
Chen et al., 2019b	1450	9.103	7,672 to 10,703
Chen et al., 2021	697	36.872	33,281 to 40,575
Cheng et al., 2024	398	0.754	0,156 to 2,187
Choi et al., 2024	5	20	0,505 to 71,642
Chuah et al., 2016	126	1.587	0,193 to 5,616
Daryani et al., 2023	118	30.508	22,367 to 39,656
Das et al., 2019	120	22.5	15,382 to 31,022
Debenham et al., 2017	170	0.588	0,0149 to 3,234
Deng et al., 2017	333	1.802	0,664 to 3,880
Deng et al., 2020	314	8.599	5,743 to 12,264
Deng et al., 2024	498	32.932	28,816 to 37,252
Dixit et al., 2019	205	14.634	10,096 to 20,227
Dokmaikaw & Suntaravitun, 2019	450	9.333	6,810 to 12,406
Dong et al., 2021	1005	9.851	8,078 to 11,862
Doungmala et al., 2019	200	51	43,852 to 58,118
Du et al., 2015	207	2.899	1,071 to 6,202
Ehsan et al., 2015	623	4.976	3,406 to 6,989
Ekici et al., 2022	50	10	3,328 to 21,814
Fakhar et al., 2018	205	0	0,000 to 1,783
Fan et al., 2017	339	15.634	11,936 to 19,946
Feng et al., 2019a	258	6.589	3,885 to 10,340
Feng et al., 2019b	388	23.969	19,805 to 28,535
Feng et al., 2020a	678	18.732	15,862 to 21,876
Feng et al., 2020b	257	5.837	3,303 to 9,444
Feng et al., 2022a	617	11.507	9,097 to 14,292
Feng et al., 2022b	175	23.429	17,368 to 30,412
Feng et al., 2023a	634	37.855	34,065 to 41,759
Feng et al., 2023b	812	6.281	4,712 to 8,176
Feng et al., 2024	442	19.91	16,286 to 23,942
Firoozi et al., 2019	484	4.545	2,870 to 6,801
Fu et al., 2023	15	80	51,911 to 95,669
Gao et al., 2023	438	46.804	42,052 to 51,599
Gao et al., 2024a	1155	5.541	4,293 to 7,021
Gao et al., 2024b	120	14.167	8,474 to 21,711
Ghebremichael et al., 2023	514	0	0,000 to 0,715
Ghimire & Bhattarai, 2019	400	4	2,303 to 6,415
Gholipoury et al., 2016	91	6.593	2,458 to 13,800
Gong et al., 2021a	1910	2.88	2,177 to 3,732
Gong et al.. 2021b	41	0	0,000 to 8,604
Gu et al., 2016	232	8.19	5,003 to 12,494
Hao et al., 2024	686	2.624	1,562 to 4,115
Hasapis et al., 2023	75	1.333	0,0338 to 7,206
Hasapis et al., 2024	104	0.962	0,0243 to 5,241
Hastutiek et al., 2019	500	0.4	0,0485 to 1,437
Hattori et al., 2018	114	6.14	2,504 to 12,243
Hijjawi et al., 2016	284	11.62	8,135 to 15,930
Hingole et al., 2017	391	36.061	31,295 to 41,040
Hisamuddin et al., 2016	151	15.894	10,457 to 22,720
Homayouni et al., 2019	615	0.65	0,177 to 1,657
Hsu et al., 2023	393	7.379	4,997 to 10,426
Hu et al., 2022,	98	1.02	0,0258 to 5,554
Huang et al., 2018	662	6.798	5,001 to 8,990
Huang et al., 2020a	491	0.407	0,0494 to 1,464
Huang et al., 2020b	137	1.46	0,177 to 5,174
Hussain et al., 2021a	56	30.357	18,780 to 44,097
Hussain et al., 2021b	244	9.426	6,070 to 13,808
Ichikawa-Seki et al., 2015	75	72	60,437 to 81,759
Iijima et al., 2018	265	9.057	5,889 to 13,176
Inpankaew et al., 2017	500	7.6	5,434 to 10,283
Ito et al., 2016	286	1.399	0,382 to 3,542
Ito et al., 2017	686	1.166	0,505 to 2,285
Itoh et al., 2019	314	21.019	16,645 to 25,949
Jalas & Tavalla, 2018	369	7.317	4,877 to 10,468
Jang et al., 2021	460	18.696	15,235 to 22,565
Jang et al., 2023	510	13.922	11,036 to 17,233
Jia et al., 2022	2402	0.749	0,445 to 1,182
Jian et al., 2021	679	8.984	6,942 to 11,391
Jian et al., 2024	589	2.716	1,560 to 4,374
Jiang et al., 2023	370	7.027	4,641 to 10,127
Joute et al., 2016	302	26.159	21,292 to 31,500
Kabir et al., 2020a	415	25.542	21,413 to 30,024
Kabir et al., 2020b	197	15.228	10,516 to 21,020
kabir et al., 2020c	80	83.75	73,816 to 91,054
Karakavuk et al., 2021	47	23.404	12,303 to 38,026
Karim et al., 2021	200	3.5	1,419 to 7,078
Karim et al., 2024	699	15.737	13,115 to 18,652
Karimi et al., 2023	165	4.848	2,116 to 9,330
Karimi et al., 2024	300	18	13,821 to 22,824
Kassouha et al., 2016	178	15.73	10,714 to 21,926
Kato et al., 2016	319	7.837	5,136 to 11,352
Kawak & Seo, 2020	156	0.641	0,0162 to 3,520
Keomoungkhoun et al., 2024	296	13.514	9,833 to 17,944
Khan et al., 2020	1440	14.861	13,062 to 16,805
Khan et al., 2022	360	18.333	14,472 to 22,725
Khine et al., 2021	540	0.741	0,202 to 1,886
Kim et al., 2023	65	53.846	41,033 to 66,298
Kohansal et al., 2017	450	0.444	0,0539 to 1,596
Koseoglu et al., 2022	399	3.008	1,563 to 5,195
Kubota et al., 2019	13	100	75,295 to 100,000
Kurnosova et al., 2019	4027	1.341	1,009 to 1,746
Kurnosova et al., 2023	3558	3.513	2,933 to 4,172
Labana et al., 2018	37	29.73	15,873 to 46,980
Lang et al., 2022	1032	2.229	1,418 to 3,325
Larki et al., 2018	41	29.268	16,130 to 45,537
Lee et al., 2016	951	9.884	8,061 to 11,960
Lee et al., 2019a	207	7.246	4,112 to 11,670
Lee et al., 2019b	315	4.444	2,451 to 7,345
Lee et al., 2021	226	26.549	20,912 to 32,811
Lee et al., 2024	367	1.907	0,770 to 3,890
Li et al., 2015a	317	2.524	1,096 to 4,912
Li et al., 2015b	244	0.82	0,0994 to 2,929
Li et al., 2016a	151	9.272	5,162 to 15,067
Li et al., 2016b	904	22.235	19,563 to 25,089
Li et al., 2016c	822	2.555	1,588 to 3,879
Li et al., 2017a	2660	0.714	0,431 to 1,113
Li et al., 2017b	357	0.84	0,174 to 2,436
Li et al., 2019a	878	10.251	8,323 to 12,449
Li et al., 2019b	1059	6.61	5,189 to 8,278
Li et al., 2019c	1390	14.029	12,245 to 15,966
Li et al., 2019d	346	2.312	1,003 to 4,505
Li et al., 2020a	355	0.563	0,0683 to 2,020
Li et al., 2020b	709	29.478	26,143 to 32,985
Li et al., 2020c	1100	9.545	7,874 to 11,437
Li et al., 2021a	310	14.194	10,506 to 18,582
Li et al., 2021b	556	12.77	10,110 to 15,833
Li et al., 2022a	826	0.969	0,419 to 1,899
Li et al., 2022b	131	90.076	83,628 to 94,609
Li et al., 2024a	435	5.517	3,567 to 8,098
Li et al., 2024b	282	14.184	10,331 to 18,811
Li et al., 2024c	201	3.98	1,734 to 7,691
Liang et al., 2019	1440	4.375	3,378 to 5,563
Liang et al., 2021	391	0.767	0,159 to 2,226
Liang et al., 2023	795	2.893	1,843 to 4,310
Liao et al., 2018	471	10.191	7,610 to 13,284
Liao et al., 2020	651	3.226	2,008 to 4,889
Liao et al., 2021	322	17.081	13,134 to 21,645
Liu et al., 2015a	92	3.261	0,678 to 9,235
Liu et al., 2015b	29	6.897	0,846 to 22,766
Liu et al., 2020	143	0.699	0,0177 to 3,835
Liu et al., 2021	216	0.926	0,112 to 3,305
Liu et al., 2022	955	2.408	1,533 to 3,592
Liu et al., 2024	486	7.407	5,242 to 10,108
Lu et al., 2022	263	1.901	0,620 to 4,381
Lv et al., 2022	324	6.79	4,304 to 10,100
Ma et al., 2015	1586	29.13	26,903 to 31,435
Ma et al., 2024a	208	12.981	8,732 to 18,322
Ma et al., 2024b	243	4.938	2,577 to 8,467
Magar et al., 2023	50	72	57,509 to 83,769
Mahen et al., 2024	392	9.184	6,515 to 12,487
Mahmoudi et al., 2021	100	5	1,643 to 11,283
Majeed et al., 2018	556	9.712	7,381 to 12,482
Majeed et al., 2022	175	33.143	26,223 to 40,645
Mamedova & Karanis, 2024	170	8.824	5,023 to 14,135
Masangkay et al., 2022	5	100	47,818 to 100,000
Masatani et al., 2018	570	96.316	94,423 to 97,705
Masuda et al., 2021	423	4.255	2,541 to 6,642
Maxamhud et al., 2025	17	35.294	14,210 to 61,672
Meng et al., 2022	700	9.714	7,623 to 12,153
Meng et al., 2023	380	35.526	30,712 to 40,568
Meshkat et al., 2022	256	10.547	7,066 to 14,973
Mi et al., 2018	1035	28.502	25,768 to 31,359
Mi et al., 2024	1455	8.66	7,265 to 10,224
Mirzaghavami et al., 2016	320	14.063	10,446 to 18,361
Mirzaghavami et al., 2023	457	11.816	9,003 to 15,135
Mohaghegh et al., 2018	301	23.92	19,213 to 29,149
Mohebali et al., 2017	204	0.49	0,0124 to 2,701
Mohteshamuddin et al., 2021	36	80.556	63,975 to 91,806
Murakoshi et al., 2016	45	8.889	2,475 to 21,221
Murakoshi et al., 2018	3	66.667	9,430 to 99,160
Mynarova et al., 2016	398	2.01	0,872 to 3,922
Nematollahi et al., 2016	100	18	11,031 to 26,948
Ni et al., 2021	536	3.358	2,002 to 5,256
O. dela Peña et al., 2021	50	4	0,488 to 13,714
Ootawa et al., 2023	38	7.895	1,659 to 21,377
Othman & Abuseir, 2021	150	2	0,414 to 5,733
Pagoso et al., 2017	144	46.528	38,181 to 55,020
Paller et al., 2024	161	77.019	69,742 to 83,273
Peng et al., 2016	629	16.534	13,714 to 19,672
Prasetyo et al., 2016	98	32.653	23,519 to 42,868
Qi et al., 2015a	258	20.155	15,435 to 25,576
Qi et al., 2015b	140	10	5,576 to 16,209
Qi et al., 2015c	514	15.953	12,894 to 19,410
Qi et al., 2015d	258	20.155	15,435 to 25,576
Qi et al., 2015e	545	4.037	2,547 to 6,048
Qi et al., 2015f	262	2.672	1,081 to 5,427
Qi et al., 2016	1827	3.831	2,999 to 4,816
Qi et al., 2019	318	0.943	0,195 to 2,732
Qi et al., 2020a	250	52	45,615 to 58,337
Qi et al., 2020b	801	17.853	15,260 to 20,684
Qian et al., 2020	288	12.153	8,613 to 16,495
Qin et al., 2021	627	3.03	1,834 to 4,692
Rafiq et al., 2024	300	63	57,263 to 68,478
Rahimi et al., 2021	173	0	0,000 to 2,110
Ranjbar & Fattahi, 2017	400	16	12,545 to 19,967
Ranjbar et al., 2018	140	2.143	0,444 to 6,135
Rekha et al., 2016	455	6.374	4,310 to 9,026
Resnhaleksmana et al., 2021	289	5.882	3,464 to 9,251
Sachan et al., 2024	80	15	7,998 to 24,736
Sadrebazzaz, 2019	800	2.875	1,831 to 4,283
Saki et al., 2016	100	3	0,623 to 8,518
Salama et al., 2020	200	11.5	7,431 to 16,755
Salavati et al., 2023	109	2.752	0,571 to 7,833
Sawitri et al., 2020	109	0.917	0,0232 to 5,006
Schou et al., 2022	52	34.615	21,966 to 49,086
Shafieyan et al., 2016	1115	7.175	5,730 to 8,850
Shahbazi et al., 2020	100	8	3,517 to 15,156
Sharma et al., 2023	61	63.934	50,627 to 75,840
Shirozu et al., 2020	173	7.514	4,062 to 12,507
Shu et al., 2022	348	0.575	0,0697 to 2,061
Song et al., 2015	199	34.171	27,611 to 41,210
Sricharern et al., 2016	200	1	0,121 to 3,565
Srisuphanunt et al., 2023	240	8.75	5,498 to 13,064
Suprihati et al., 2024	100	69	58,969 to 77,871
Takaki et al., 2020	11	54.545	23,379 to 83,251
Tako et al., 2023	50	92	80,766 to 97,777
Talebi et al., 2023	181	4.972	2,299 to 9,229
Tan et al., 2017	426	0.235	0,00594 to 1,301
Tangtrongsup et al., 2017	109	32.11	23,488 to 41,733
Tangtrongsup et al., 2020	367	8.447	5,811 to 11,775
Tao et al., 2018	537	24.209	20,643 to 28,061
Tao et al., 2020	1139	6.234	4,900 to 7,798
Thathaisong et al., 2020	245	20.816	15,910 to 26,444
Thilakarathne et al., 2021	98	11.224	5,738 to 19,197
Tijjani et al., 2020	89	21.348	13,370 to 31,313
Utaaker et al., 2017	207	0.483	0,0122 to 2,662
Utaaker et al., 2018a	212	0.472	0,0119 to 2,600
Utaaker et al., 2018b	294	10.204	6,991 to 14,246
Wang et al., 2015a	110	6.364	2,597 to 12,673
Wang et al., 2015b	322	6.211	3,835 to 9,430
Wang et al., 2018a	344	4.36	2,461 to 7,090
Wang et al., 2018b	897	3.122	2,084 to 4,480
Wang et al., 2019	467	1.713	0,742 to 3,347
Wang et al., 2020a	680	2.353	1,351 to 3,793
Wang et al., 2020b	1414	4.243	3,253 to 5,428
Wang et al., 2020c	218	1.835	0,502 to 4,631
Wang et al., 2021	433	3.002	1,608 to 5,079
Wang et al., 2022a	1027	4.284	3,130 to 5,709
Wang et al., 2022b	1211	31.462	28,853 to 34,161
Wang et al., 2022c	210	1.429	0,296 to 4,118
Wang et al., 2023a	1252	7.987	6,546 to 9,630
Wang et al., 2023b	220	50.455	43,653 to 57,243
Wang et al., 2024a	320	8.125	5,376 to 11,678
Wang et al., 2024b	234	33.333	27,326 to 39,770
Wang Y et al., 2022	640	1.875	0,972 to 3,252
Wei et al., 2019	435	2.069	0,950 to 3,891
Wei et al., 2020	138	48.551	39,962 to 57,203
Wu et al., 2018	177	4.52	1,971 to 8,711
Wu et al., 2019	577	1.386	0,600 to 2,714
Wu et al., 2020a	232	38.362	32,074 to 44,951
Wu et al., 2020b	513	0.585	0,121 to 1,699
Xiaoa et al., 2019	149	10.067	5,745 to 16,060
Xie et al., 2019	128	1.562	0,190 to 5,530
Xu et al., 2016	645	6.977	5,134 to 9,224
Xu et al., 2022	498	2.209	1,108 to 3,918
Xu et al., 2025	569	2.46	1,352 to 4,094
Xue et al., 2020	423	6.383	4,248 to 9,151
Yamazak et al., 2018	271	6.642	3,984 to 10,294
Yang et al., 2018	367	5.45	3,360 to 8,291
Yang et al., 2022	761	3.679	2,459 to 5,274
Yang et al., 2023	202	37.624	30,922 to 44,694
Yao et al., 2017	350	13.429	10,036 to 17,454
Yap et al., 2016	215	3.256	1,319 to 6,593
Yildirim et al., 2020	550	35.455	31,453 to 39,613
Yimming et al., 2016	165	24.242	17,919 to 31,515
Yin et al., 2021	40	27.5	14,601 to 43,888
Yu et al., 2017	485	4.948	3,196 to 7,274
Yu et al., 2020	889	0.112	0,00285 to 0,625
Yun et al., 2023	290	4.483	2,408 to 7,544
Yun et al., 2024	345	6.667	4,273 to 9,836
Zanzani et al., 2015	443	0	0,000 to 0,829
Zeng et al., 2022	69	17.391	9,322 to 28,409
Zhang et al., 2015a	311	3.215	1,552 to 5,834
Zhang et al., 2015b	2945	5.093	4,327 to 5,950
Zhang et al., 2016a	302	15.894	11,957 to 20,515
Zhang et al., 2016b	515	13.204	10,401 to 16,437
Zhang et al., 2018a	90	8.889	3,916 to 16,765
Zhang et al., 2018b	321	3.427	1,723 to 6,049
Zhang et al., 2018c	454	13.216	10,239 to 16,682
Zhang et al., 2019a	405	2.963	1,540 to 5,118
Zhang et al., 2019b	64	6.25	1,729 to 15,236
Zhang et al., 2020a	484	2.893	1,590 to 4,806
Zhang et al., 2020b	273	6.227	3,669 to 9,783
Zhang et al., 2020c	590	13.22	10,592 to 16,223
Zhang et al., 2021a	213	61.972	55,087 to 68,518
Zhang et al., 2021b	429	2.797	1,454 to 4,835
Zhang et al., 2021c	182	1.648	0,341 to 4,741
Zhang et al., 2021d	380	48.684	43,554 to 53,835
Zhang et al., 2022	682	1.32	0,605 to 2,490
Zhang et al., 2024	750	24.8	21,747 to 28,053
Zhao et al., 2015a	191	7.853	4,462 to 12,622
Zhao et al., 2015b	232	8.19	5,003 to 12,494
Zhao et al., 2015c	300	56.333	50,515 to 62,025
Zhao et al., 2018	242	9.091	5,785 to 13,440
Zhao et al., 2019a	223	4.933	2,488 to 8,654
Zhao et al., 2019b	150	50	41,736 to 58,264
Zhao et al., 2019c	266	4.511	2,352 to 7,748
Zhao et al., 2020	676	7.101	5,281 to 9,304
Zhao et al., 2023	505	29.901	25,937 to 34,102
Zhao et al., 2024a	1241	1.612	0,987 to 2,478
Zhao et al., 2024b	10	70	34,755 to 93,326
Zhao et al., 2024c	343	23.032	18,680 to 27,856
Zhao et al., 2024d	858	11.189	9,157 to 13,491
Zhao et al., 2025	447	8.277	5,895 to 11,229
Zheng et al., 2019	1089	2.112	1,343 to 3,152
Zhong et al., 2018a	278	14.388	10,482 to 19,074
Zhong et al., 2018b	342	4.678	2,697 to 7,486
Zhou et al., 2024	963	8.723	7,017 to 10,686
Zou et al., 2017	396	17.677	14,047 to 21,798
Total (random effects)	142484	12.032	10,676 to 13,456

## Sheet: Updated Pooled by Years
Study	Sample size	Proportion (%)	95% CI
				Nb studies
2015	10851	12.782	12,159 to 13,425	26
2016	11926	9.668	9,143 to 10,212	29
2017	9525	9.648	9,063 to 10,259	20
2018	9644	16.207	15,477 to 16,958	29
2019	21506	6.659	6,329 to 7,000	38
2020	18817	11.304	10,855 to 11,765	44
2021	13765	11.006	10,488 to 11,541	39
2022	15201	7.789	7,368 to 8,226	30
2023	12997	12.903	12,331 to 13,491	29
2024	17216	14.196	13,678 to 14,726	40
2025	1036	5.792	4,448 to 7,392	4
Total (random effects)	142484	10.567	8,848 to 12,420

## Sheet: Pooled by Region
Study	Sample size	Proportion (%)	95% CI	No.of Studies
				Region
East Asia	103907	10.614	10,428 to 10,803	212
North Asia	7585	2.36	2,030 to 2,727	2
South Asia	16919	12.105	11,617 to 12,606	60
Southeast Asia	7761	12.279	11,557 to 13,030	31
West Asia	6312	19.835	18,858 to 20,841	26
Total (random effects)	142484	10.64	6,925 to 15,039

## Sheet: Pooled by Country
Study	Sample size	Proportion (%)	95% CI	No.of Studies
				Country
Azerbaijan	170	8.824	5,023 to 14,135	1
Bangladesh	2128	10.338	9,077 to 11,711	6
China	94945	10.074	9,883 to 10,267	180
Cyprus	231	8.658	5,369 to 13,055	4
India	2803	18.088	16,679 to 19,564	15
Indonesia	1494	8.635	7,259 to 10,175	7
Iran	8245	7.52	6,960 to 8,110	28
Iraq	380	13.947	10,625 to 17,843	2
Israel	50	92	80,766 to 97,777	1
Japan	3918	24.094	22,762 to 25,465	18
Jordan	284	11.62	8,135 to 15,930	1
Kuwait	1772	12.81	11,289 to 14,456	5
Malaysia	1705	9.032	7,714 to 10,494	5
Mongolia	555	0.541	0,112 to 1,571	1
Nepal	1097	10.392	8,649 to 12,351	6
Pakistan	2548	22.606	20,994 to 24,281	4
Palestine	150	2	0,414 to 5,733	1
Phillipines	1011	22.453	19,915 to 25,153	7
Qatar	23	13.043	2,775 to 33,589	2
Russia	7585	2.36	2,030 to 2,727	2
Saudi Arabia	999	40.04	36,985 to 43,154	1
South Korea	3870	11.059	10,088 to 12,090	12
Sri Lanka	98	11.224	5,738 to 19,197	1
Syria	178	15.73	10,714 to 21,926	1
Taiwan	619	14.378	11,709 to 17,393	2
Thailand	3438	11.867	10,805 to 12,995	12
Turkey	2039	19.372	17,677 to 21,156	7
United Arab Emirates	36	80.556	63,975 to 91,806	1
Vietnam	113	30.973	22,612 to 40,361	1
Total (random effects)	142484	15.504	12,815 to 18,399

## Sheet: Pooled by Methods
Study	Sample size	Proportion (%)	95% CI	No.of Studies
				Methods
Molecular	101025	9.814	9,632 to 10,000	212
Mixed	23841	12.072	11,661 to 12,492	65
Non-molecular	17618	15.144	14,617 to 15,682	51
Total (random effects)	142484	12.256	9,360 to 15,481

## Sheet: Pooled by Kingdom
Study	Sample size	Proportion (%)	95% CI	No.of Studies
				Kingdom
Invertebrates	974	13.963	11,847 to 16,300	6
Vertebrates	141510	10.83	10,668 to 10,993	325
Total (random effects)	142484	12.198	9,298 to 15,430

## Sheet: Pooled by Class
Study	Sample size	Proportion (%)	95% CI	No.of Studies
				Animal Class
Actinopterygii	270	12.222	8,565 to 16,735	2
Arthropoda	565	7.611	5,562 to 10,115	2
Aves	12119	7.352	6,894 to 7,831	42
Mammalia	127103	11.105	10,933 to 11,279	282
Mollusc	384	22.917	18,806 to 27,451	2
Porifera	25	20	6,831 to 40,704	2
Reptilia	2018	14.172	12,679 to 15,771	11
Total (random effects)	142484	12.224	9,729 to 14,961

## Sheet: Pooled by Animal Use
Study	Sample size	Proportion (%)	95% CI	No.of Studies
				Animal Use
Captive Animal Facility	9542	5.439	4,992 to 5,913	27
Companions	21205	7.659	7,304 to 8,025	42
Livestock/Work animal	86033	13.156	12,931 to 13,384	185
Mixed	5895	4.965	4,420 to 5,555	14
Stray	3398	5.65	4,898 to 6,480	10
Wildlife	16411	9.183	8,745 to 9,635	59
Total (random effects)	142484	7.473	4,890 to 10,550

## Sheet: Capitive Animal Fascility
Study	Sample size	Proportion (%)	95% CI	No.of Studies
Alligator	491	0.407	0,0494 to 1,464	1
Artiodactyla	239	16.318	11,868 to 21,625	2
Birds	600	2.5	1,406 to 4,090	5
Caracal	18	0	0,000 to 18,530	1
Carnivora species	171	0	0,000 to 2,134	2
Cat	156	0.641	0,0162 to 3,520	1
Cheetah	16	0	0,000 to 20,591	1
Diprotodontia	7	0	0,000 to 40,962	1
Elephant	6	0	0,000 to 45,926	1
Horse	37	0	0,000 to 9,489	1
Jaguar	11	0	0,000 to 28,491	1
Lion	21	23.81	8,218 to 47,166	1
Lynx	5	40	5,274 to 85,337	1
Marsupial	5	0	0,000 to 52,182	1
Mixed	770	5.455	3,959 to 7,302	4
Panda	432	6.25	4,159 to 8,963	2
Perissodactyla	39	0	0,000 to 9,025	1
Pilosa	7	0	0,000 to 40,962	1
Primate	3166	6.696	5,850 to 7,623	10
Proboscidea	8	0	0,000 to 36,942	1
Rodent	2567	5.181	4,356 to 6,111	6
Serval	11	0	0,000 to 28,491	1
Snake	49	14.286	5,942 to 27,242	1
Takins	191	7.853	4,462 to 12,622	1
Tiger	162	9.877	5,751 to 15,543	1
Wild Boar	357	0.84	0,174 to 2,436	1
Total (random effects)	9542	4.381	2,899 to 6,150

## Sheet: Companion
Study	Sample size	Proportion (%)	95% CI	No.of Studies
Birds	2875	10.261	9,175 to 11,428	8
Cats	5063	2.726	2,295 to 3,212	11
Dogs	8088	4.068	3,648 to 4,521	14
Ferret	323	6.502	4,069 to 9,767	1
Fish	100	18	11,031 to 26,948	1
Hedgehogs	407	33.907	29,316 to 38,733	4
Lizard	3	33.333	0,840 to 90,570	1
Mixed	433	13.164	10,125 to 16,717	2
Primates	135	0	0,000 to 2,696	1
Rabbits	509	2.161	1,084 to 3,834	4
Geckos	11	0	0,000 to 28,491	1
Rodent	2055	18.102	16,460 to 19,836	10
Snakes	1188	20.455	18,194 to 22,862	3
Sugar glider	2	50	1,258 to 98,742	1
Turtles	13	0	0,000 to 24,705	2
Total (random effects)	21205	9.709	5,789 to 14,507

[truncated: 4 more sheets: Livestock, Stray, Wildlife, Mixed]
