# Supplementary material for: Cryptosporidium infections in animals across Asia (2015–2025): a systematic review and meta-analysis of prevalence, host range, geographic distribution, and molecular epidemiology
Source: Vet Res. 2026 Apr 28;57:57. doi: 10.1186/s13567-026-01722-0 (PMC13123031; doi:10.1186/s13567-026-01722-0)
Supplement: Supplementary file 10 — Additional file 10: Frequencies of Cryptosporidium species in animals across Asia. [file 13567_2026_1722_MOESM10_ESM.xlsx]

## Sheet: Genotyping Studies 
Serial arrangment	Country	City	Molecular Methods	Target Gene	Common Name in the Article	Species	Subtype	Reference citation	Full Reference	Title
1	Bangladesh	Dhaka	nPCR, Sequencing	18S SSU rRNA, GP60	Captive mammals	C. hominis, C. andersoni, C. muris, C. felis, C. deer genotype	C. hominis: IbA12G3	Karim et al., 2021	Karim MR, Li J, Rume FI, Sumon SMR, Selim ASM, Hoda N, Zhang L (2021) Occurrence and molecular characterization of Cryptosporidium spp. and Giardia duodenalis among captive mammals in the Bangladesh National Zoo. Parasitol Int 84:102414. https://doi.org/10.1016/j.parint.2021.102414	Occurrence and molecular characterization of Cryptosporidium spp. and Giardia duodenalis among captive mammals in the Bangladesh National Zoo
2	BANGLADESH	─	nPCR, Sequencing	18S SSU rRNA, GP60	CALVES	C. andersoni, C. ryanae, C. bovis, C. parvum, C. ubiquitum, C. occultus	C. parvum: IIdA15G1	Karim et al., 2024	Karim MR, Li J, Harun AB, Rume FI, Zhang L (2024) Molecular characterization and zoonotic risk assessment of Cryptosporidium spp. in children and calves in Bangladesh. One Health 18:100692. https://doi.org/10.1016/j.onehlt.2024.100692	Molecular characterization and zoonotic risk assessment of Cryptosporidium spp. in children and calves in Bangladesh
3	Bangladesh	Mymensingh	nPCR, Sequencing	18S SSU rRNA, GP60	Hens	C. parvum, C. meleagridis	C. parvum: IIaA15G2R1	Maxamhud et al., 2025	Maxamhud S, Shahiduzzaman M, Amin ARMB, Hossain MZ, Gentekaki E, Tsaousis AD (2025) A pilot study of intestinal protist detection in humans, animals, and the environment in a slum area in Mymensingh, Bangladesh. Parasitol Int 104:102967. https://doi.org/10.1016/j.parint.2024.102967	A pilot study of intestinal protist detection in humans, animals, and the environment in a slum area in Mymensingh, Bangladesh
4	Bangladesh	Mymensingh	nPCR, Sequencing	18S SSU rRNA, GP60	Goats	C. parvum, C. bovis, C. baileyi	C. parvum: IIaA15G2R1	Maxamhud et al., 2025	Maxamhud S, Shahiduzzaman M, Amin ARMB, Hossain MZ, Gentekaki E, Tsaousis AD (2025) A pilot study of intestinal protist detection in humans, animals, and the environment in a slum area in Mymensingh, Bangladesh. Parasitol Int 104:102967. https://doi.org/10.1016/j.parint.2024.102967	A pilot study of intestinal protist detection in humans, animals, and the environment in a slum area in Mymensingh, Bangladesh
5	CHINA	Guiyang city, Beijing city, Shijiazhuang city, Tangshan city and Xingtai city	nPCR, Sequencing	18S SSU rRNA	artiodactyla species (camels, argali …)	C. andersoni, C. ubiquitum	─	An et al., 2024	An D, Jiang T, Zhang C, Ma L, Jia T, Pei Y, Zhu Z, Liu Q, Liu J (2024) Epidemiology and molecular characterization of zoonotic gastrointestinal protozoal infection in zoo animals in China. Animals (Basel) 14(6):853. https://doi.org/10.3390/ani14060853	Epidemiology and Molecular Characterization of Zoonotic Gastrointestinal Protozoal Infection in Zoo Animals in China
6	CHINA	SHANGAI	RFLP-PCR, Sequencing	18S SSU rRNA, GP60	CALVES	C. bovis, C. ryanae, C. parvum	C. parvum: IIdA19G1	Cai et al., 2017	Cai M, Guo Y, Pan B, Li N, Wang X, Tang C, Feng Y, Xiao L (2017) Longitudinal monitoring of Cryptosporidium species in pre-weaned dairy calves on five farms in Shanghai, China. Vet Parasitol 241:14-19. https://doi.org/10.1016/j.vetpar.2017.05.005	Longitudinal monitoring of Cryptosporidium species in pre-weaned dairy calves on five farms in Shanghai, China
7	CHINA	Xinjiang	nPCR+Sequencing	18S SSU rRNA, GP60	CAMELS	C. andersoni, C. parvum, C. occultus, C. ubiquitum, C. hominis, C. bovis	C. parvum: If-like-A15G2, C. parvum: IIdA15G1, C. ubiquitum: XIIa, C. hominis: IkA19G1	Cao et al., 2020a	Cao Y, Cui Z, Zhou Q, Jing B, Xu C, Wang T, Qi M, Zhang L (2020a) Genetic diversity of Cryptosporidium in Bactrian camels (Camelus bactrianus) in Xinjiang, northwestern China. Pathogens 9(11):946. https://doi.org/10.3390/pathogens9110946	Genetic Diversity of Cryptosporidium in Bactrian Camels (Camelus bactrianus) in Xinjiang, Northwestern China
8	China	Hubei Province	nPCR, Sequencing	18S SSU rRNA	Farm Chickens	C. baileyi	─	Cao et al., 2020b	Cao S, Xu M, Jiang Y, Liu H, Yuan Z, Sun L, Cao J, Shen Y (2020b) Prevalence and genetic characterization of Cryptosporidium, Giardia and Enterocytozoon in chickens from Ezhou, Hubei, China. Front Vet Sci 7:30. https://doi.org/10.3389/fvets.2020.00030	Prevalence and Genetic Characterization of Cryptosporidium, Giardia and Enterocytozoon in Chickens From Ezhou, Hubei, China
9	CHINA	Sichuan province	nPCR, Sequencing	18S SSU rRNA	red-bellied tree squirrels	C. rat genotype II, C. wrairi, C. parvum	─	Chai et al., 2019	Chai Y, Deng L, Liu H, Yao J, Zhong Z, Xiang L, Fu H, Shen L, Zhou Z, Deng J, Hu Y, Peng G (2019) First detection of Cryptosporidium spp. in red-bellied tree squirrels (Callosciurus erythraeus) in China. Parasite 26:28. https://doi.org/10.1051/parasite/2019029	First detection of Cryptosporidium spp. in red-bellied tree squirrels (Callosciurus erythraeus) in China
10	CHINA	Chongqing + Guangdong	nPCR, Sequencing	18S SSU rRNA, GP60	Rats (Leopoldamys edwardsi)	C. viatorum	C. viatorum: XVaA6, XVaA3g, XVaA3h, XVcA2G1	Chen et al., 2019a	Chen YW, Zheng WB, Zhang NZ, Gui BZ, Lv QY, Yan JQ, Zhao Q, Liu GH (2019a) Identification of Cryptosporidium viatorum XVa subtype family in two wild rat species in China. Parasites Vectors 12(1):502. https://doi.org/10.1186/s13071-019-3763-6	Identifcation of Cryptosporidium viatorum XVa subtype family in two wild rat species in China
11	CHINA	Chongqing + Guangdong	nPCR, Sequencing	18S SSU rRNA, GP60	Berylmys bowersi	C. viatorum	C. viatorum: XVaA6, XVaA3g, XVaA3h, XVcA2G1	Chen et al., 2019a	Chen YW, Zheng WB, Zhang NZ, Gui BZ, Lv QY, Yan JQ, Zhao Q, Liu GH (2019a) Identification of Cryptosporidium viatorum XVa subtype family in two wild rat species in China. Parasites Vectors 12(1):502. https://doi.org/10.1186/s13071-019-3763-6	Identifcation of Cryptosporidium viatorum XVa subtype family in two wild rat species in China
12	China	Hainan	nPCR, qPCR, Sequencing	18S SSU rRNA, GP60	Monkey	C. hominis, C. parvum, C. muris, C. ubiquitum	C. parvum: IIoA14G1, IIdA19G1; C. hominis: ImA18, In, InA14, InA17, InA26; IiA17; C. ubiquitum: XIId	Chen et al., 2019b	Chen L, Hu S, Jiang W, Zhao J, Li N, Guo Y, Liao C, Han Q, Feng Y, Xiao L (2019b) Cryptosporidium parvum and Cryptosporidium hominis subtypes in crab-eating macaques. Parasites Vectors 12(1):350. https://doi.org/10.1186/s13071-019-3604-7	Cryptosporidium parvum and Cryptosporidium hominis subtypes in crab-eating macaques
13	CHINA	Guangdong	nPCR, Sequencing	18S SSU rRNA, GP60	Guinea pig	C. wrairi, C. homai, C. muris	─	Chen et al., 2021	Chen J, Wang W, Lin Y, Sun L, Li N, Guo Y, Kvac M, Ryan U, Feng Y, Xiao L (2021) Genetic characterizations of Cryptosporidium spp. from pet rodents indicate high zoonotic potential of pathogens from chinchillas. One Health 13:100269. https://doi.org/10.1016/j.onehlt.2021.100269	Genetic characterizations of Cryptosporidium spp. from pet rodents indicate high zoonotic potential of pathogens from chinchillas
14	CHINA	Guangdong	nPCR, Sequencing	18S SSU rRNA, GP60	Chinchilla	C. ubiquitum, C. parvum, C. chipmunk genotype V	C. ubiquitum; XIId, XIIa	Chen et al., 2021	Chen J, Wang W, Lin Y, Sun L, Li N, Guo Y, Kvac M, Ryan U, Feng Y, Xiao L (2021) Genetic characterizations of Cryptosporidium spp. from pet rodents indicate high zoonotic potential of pathogens from chinchillas. One Health 13:100269. https://doi.org/10.1016/j.onehlt.2021.100269	Genetic characterizations of Cryptosporidium spp. from pet rodents indicate high zoonotic potential of pathogens from chinchillas
15	CHINA	Guangdong	nPCR, Sequencing	18S SSU rRNA, GP60	Siberian dwarf hamster	C. hamster genotype, C. andersoni	─	Chen et al., 2021	Chen J, Wang W, Lin Y, Sun L, Li N, Guo Y, Kvac M, Ryan U, Feng Y, Xiao L (2021) Genetic characterizations of Cryptosporidium spp. from pet rodents indicate high zoonotic potential of pathogens from chinchillas. One Health 13:100269. https://doi.org/10.1016/j.onehlt.2021.100269	Genetic characterizations of Cryptosporidium spp. from pet rodents indicate high zoonotic potential of pathogens from chinchillas
16	CHINA	Guangdong	nPCR, Sequencing	18S SSU rRNA, GP60	Syrian hamster	C. andersoni	─	Chen et al., 2021	Chen J, Wang W, Lin Y, Sun L, Li N, Guo Y, Kvac M, Ryan U, Feng Y, Xiao L (2021) Genetic characterizations of Cryptosporidium spp. from pet rodents indicate high zoonotic potential of pathogens from chinchillas. One Health 13:100269. https://doi.org/10.1016/j.onehlt.2021.100269	Genetic characterizations of Cryptosporidium spp. from pet rodents indicate high zoonotic potential of pathogens from chinchillas
17	CHINA	Guangdong	nPCR, Sequencing	18S SSU rRNA, GP60	Campbell's dwarf hamster	C. hamster genotype, C. andersoni	─	Chen et al., 2021	Chen J, Wang W, Lin Y, Sun L, Li N, Guo Y, Kvac M, Ryan U, Feng Y, Xiao L (2021) Genetic characterizations of Cryptosporidium spp. from pet rodents indicate high zoonotic potential of pathogens from chinchillas. One Health 13:100269. https://doi.org/10.1016/j.onehlt.2021.100269	Genetic characterizations of Cryptosporidium spp. from pet rodents indicate high zoonotic potential of pathogens from chinchillas
18	CHINA	Guangdong	nPCR, Sequencing	18S SSU rRNA, GP60	Roborovski dwarf hamster	C. muris	─	Chen et al., 2021	Chen J, Wang W, Lin Y, Sun L, Li N, Guo Y, Kvac M, Ryan U, Feng Y, Xiao L (2021) Genetic characterizations of Cryptosporidium spp. from pet rodents indicate high zoonotic potential of pathogens from chinchillas. One Health 13:100269. https://doi.org/10.1016/j.onehlt.2021.100269	Genetic characterizations of Cryptosporidium spp. from pet rodents indicate high zoonotic potential of pathogens from chinchillas
19	CHINA	Guangdong	nPCR, Sequencing	18S SSU rRNA, GP60	Chipmunk	C. ferret genotype, C. chipmunk genotype V	─	Chen et al., 2021	Chen J, Wang W, Lin Y, Sun L, Li N, Guo Y, Kvac M, Ryan U, Feng Y, Xiao L (2021) Genetic characterizations of Cryptosporidium spp. from pet rodents indicate high zoonotic potential of pathogens from chinchillas. One Health 13:100269. https://doi.org/10.1016/j.onehlt.2021.100269	Genetic characterizations of Cryptosporidium spp. from pet rodents indicate high zoonotic potential of pathogens from chinchillas
20	CHINA	Guangdong	nPCR, Sequencing	18S SSU rRNA, GP60	Siberian flying squirrel	C. ubiquitum	C. ubiquitum: XIIi	Chen et al., 2021	Chen J, Wang W, Lin Y, Sun L, Li N, Guo Y, Kvac M, Ryan U, Feng Y, Xiao L (2021) Genetic characterizations of Cryptosporidium spp. from pet rodents indicate high zoonotic potential of pathogens from chinchillas. One Health 13:100269. https://doi.org/10.1016/j.onehlt.2021.100269	Genetic characterizations of Cryptosporidium spp. from pet rodents indicate high zoonotic potential of pathogens from chinchillas
21	China	Jiangsu	nPCR, Sequencing	18S SSU rRNA	Sheep, Goat	C. xiaoi	─	Cheng et al., 2024	Cheng C, Fan Z, Cheng D, Tao J (2024) Prevalence of Cryptosporidium spp. in sheep and goats in Jiangsu, China. Vet Sci 11(4):144. https://doi.org/10.3390/vetsci11040144	Prevalence of Cryptosporidium spp. in Sheep and Goats in Jiangsu, China
22	China	Sichuan and Yunnan provinces	nPCR, Sequencing	18S SSU rRNA, COWP	Horses	C. hominis, C. andersoni	C. hominis: IdA15	Deng et al., 2017	Deng L, Li W, Zhong Z, Gong C, Cao X, Song Y, Wang W, Huang X, Liu X, Hu Y, Fu H, He M, Wang Y, Zhang Y, Wu K, Peng G (2017) Occurrence and genetic characteristics of Cryptosporidium hominis and Cryptosporidium andersoni in horses from southwestern China. J Eukaryot Microbiol 64(5):716-720. https://doi.org/10.1111/jeu.12399	Occurrence and Genetic Characteristics of Cryptosporidium hominis and Cryptosporidium andersoni in Horses from Southwestern China
23	China	Sichuan Province	nPCR	18S SSU rRNA	Red Squirrels	C. rat genotype II, C. ferret genotype, C. chipmunk genotype III, C. rat genotype I, C. parvum	─	Deng et al., 2020	Deng L, Chai Y, Luo R, Yang L, Yao J, Zhong Z, Wang W, Xiang L, Fu H, Liu H, Zhou Z, Yue C, Chen W, Peng G (2020) Occurrence and genetic characteristics of Cryptosporidium spp. and Enterocytozoon bieneusi in pet red squirrels (Sciurus vulgaris) in China. Sci Rep 10(1):1026. https://doi.org/10.1038/s41598-020-57896-w	Occurrence and genetic characteristics of Cryptosporidium spp. and Enterocytozoon bieneusi in pet red squirrels (Sciurus vulgaris) in china
24	CHINA	Yunnan Province	nPCR, RFLP-PCR, Sequencing	18S SSU rRNA, GP60	Calves	C. bovis, C. parvum, C. ryanae, C. andersoni	C. bovis: XXVIe, XXVIb, XXVIf, XXVIa XXVIc, XXVId; C. parvum: IIdA19G1, IIdA18G1; C. ryanae: XXIf, XXId, XXIe, XXIg	Deng et al., 2024	Deng ML, Heng ZJ, Li LJ, Yang JF, He JJ, Zou FC, Shu FF (2024) Cryptosporidium spp. infection and genotype identification in pre-weaned and post-weaned calves in Yunnan Province, China. Animals (Basel) 14(13):1907. https://doi.org/10.3390/ani14131907	Cryptosporidium spp. Infection and Genotype Identification in Pre-Weaned and Post-Weaned Calves in Yunnan Province, China
25	China	Henan	nPCR, Sequencing	18S SSU rRNA	Pet birds	C. baileyi, C. galli, C. meleagridis, C. andersoni, C. parvum	─	Dong et al., 2021	Dong H, Cheng R, Li X, Li J, Chen Y, Ban C, Zhang X, Liu F, Zhang L (2021) Molecular identification of Cryptosporidium spp., Enterocytozoon bieneusi, and Giardia duodenalis in captive pet birds in Henan Province, central China. J Eukaryot Microbiol 68(2):e12839. https://doi.org/10.1111/jeu.12839	Molecular Identification of Cryptosporidium spp., Enterocytozoon bieneusi, and Giardia duodenalis in Captive Pet Birds in Henan Province, Central China
26	CHINA	Qinling	nPCR, Sequencing	COWPs , GP60	Macaca mulatta (rhesus macaque)	C.andersoni, C. parvum	C. parvum: IId A15G2R1	Du et al., 2015	Du SZ, Zhao GH, Shao JF, Fang YQ, Tian GR, Zhang LX, Wang RJ, Wang HY, Qi M, Yu SK (2015) Cryptosporidium spp., Giardia intestinalis, and Enterocytozoon bieneusi in captive non-human primates in Qinling Mountains. Korean J Parasitol 53(4):395-402. https://doi.org/10.3347/kjp.2015.53.4.395	Cryptosporidium spp., Giardia intestinalis, and Enterocytozoon bieneusi in Captive Non-Human Primates in Qinling Mountains
27	China	Hubei	nPCR, Sequencing	18S SSU rRNA	Calves	C. andersoni, C. bovis, C. ryanae	─	Fan et al., 2017	Fan Y, Wang T, Koehler AV, Hu M, Gasser RB (2017) Molecular investigation of Cryptosporidium and Giardia in pre- and post-weaned calves in Hubei Province, China. Parasites Vectors 10(1):519. https://doi.org/10.1186/s13071-017-2463-3	Molecular investigation of Cryptosporidium and Giardia in pre- and post-weaned calves in Hubei Province, China
28	CHINA	Beijing and Jiangxi Province	nPCR, Sequencing	18S SSU rRNA	peafowl (Pavo cristatus)	C. avian genotype Ⅲ	─	Feng et al., 2019a	Feng SY, Chang H, Luo J, Huang JJ, He HX (2019a) First report of Enterocytozoon bieneusi and Cryptosporidium spp. in peafowl (Pavo cristatus) in China. Int J Parasitol Parasites Wildl 9:1-6. https://doi.org/10.1016/j.ijppaw.2019.03.014	First report of Enterocytozoon bieneusi and Cryptosporidium spp. in peafowl (Pavo cristatus) in China
29	CHINA	Beijing and Jiangxi Province	nPCR, Sequencing	18S SSU rRNA	peafowl (Pavo cristatus)	C. avian genotype Ⅲ, C. goose genotype I	─	Feng et al., 2019a	Feng SY, Chang H, Luo J, Huang JJ, He HX (2019a) First report of Enterocytozoon bieneusi and Cryptosporidium spp. in peafowl (Pavo cristatus) in China. Int J Parasitol Parasites Wildl 9:1-6. https://doi.org/10.1016/j.ijppaw.2019.03.014	First report of Enterocytozoon bieneusi and Cryptosporidium spp. in peafowl (Pavo cristatus) in China
30	China	Guangdong Province	nPCR, Sequencing	18S SSU rRNA, GP60	Goats	C. bovis + C. parvum, C. ryanae	C. parvum: IIdA19G1	Feng et al., 2019b	Feng Y, Gong X, Zhu K, Li N, Yu Z, Guo Y, Weng Y, Kváč M, Feng Y, Xiao L (2019b) Prevalence and genotypic identification of Cryptosporidium spp., Giardia duodenalis and Enterocytozoon bieneusi in pre-weaned dairy calves in Guangdong, China. Parasites Vectors 12(1):41. https://doi.org/10.1186/s13071-019-3310-5	Prevalence and genotypic identification of Cryptosporidium spp., Giardia duodenalis and Enterocytozoon bieneusi in pre-weaned dairy calves in Guangdong, China
31	China	Inner Mongolia	nPCR, Sequencing	18S SSU rRNA, GP60	Brandt’s vole	C.suis	─	Feng et al., 2020a	Feng S, Chang H, Wang Y, Huang C, Han S, He H (2020a) Molecular characterization of Cryptosporidium spp. in Brandt’s vole in China. Front Vet Sci 7:300. https://doi.org/10.3389/fvets.2020.00300	Molecular Characterization of Cryptosporidium spp. in Brandt's Vole in China
32	CHINA	Beijing	nPCR+Sequencing	18S SSU rRNA	boars	C. scrofarum	─	Feng et al., 2020b	Feng S, Jia T, Huang J, Fan Y, Chang H, Han S, Luo J, He H (2020b) Identification of Enterocytozoon bieneusi and Cryptosporidium spp. in farmed wild boars (Sus scrofa) in Beijing, China. Infect Genet Evol 80:104231. https://doi.org/10.1016/j.meegid.2020.104231	Identification of Enterocytozoon bieneusi and Cryptosporidium spp. in farmed wild boars (Sus scrofa) in Beijing, China
33	CHINA	Xinjiang	nPCR, Sequencing	18S SSU rRNA, GP60	Hotan Black chicken	C. meleagridis, C. baileyi	C. meleagridis: IIIbA23G1R1, IIIbA25G1R1, IIIbA31G1R1	Feng et al., 2022a	Feng X, Xin L, Yu F, Song X, Zhang J, Deng J, Qi M, Zhao W (2022a) Genetic characterization of Cryptosporidium spp. in Hotan black chickens in China reveals two novel subtypes of Cryptosporidium meleagridis. Parasite 29:50. https://doi.org/10.1051/parasite/2022051	Genetic characterization of Cryptosporidium spp. in Hotan Black Chickens in China reveals two novel subtypes of Cryptosporidium meleagridis
34	CHINA	Xinjiang	nPCR, Sequencing	18S SSU rRNA, GP60	BROILER CHICKEN	C. baileyi, C. meleagridis	C. meleagridis: IIIgA22G3R1, IIIbA25G1R1, IIIgA24G3R1, IIIgA25G2R1	Feng et al., 2022b	Feng X, Tuo H, Li T, Yu F, Hu D, Yang X, Ge Y, Qi M, Liu X (2022b) Longitudinal surveillance of Cryptosporidium spp. in broiler chickens in Xinjiang, northwest China: genetic diversity of Cryptosporidium meleagridis subtypes. Parasitol Res 121(12):3589-3595. https://doi.org/10.1007/s00436-022-07683-5	Longitudinal surveillance of Cryptosporidium spp. in broiler chickens in Xinjiang, northwest China: genetic diversity of Cryptosporidium meleagridis subtypes
35	China	Zhejiang Province	nPCR, Sequencing	18S SSU rRNA	broiler Chickens	C. baileyi, C. meleagridis	C. meleagridis: IIIbA24G1R1	Feng et al., 2023	Feng X, Deng J, Zhang Z, Yu F, Zhang J, Shi T, Sun H, Qi M, Liu X (2023) Dominant infection of Cryptosporidium baileyi in broiler chickens in Zhejiang Province, China. Parasitol Res 122(9):1993–2000. https://doi.org/10.1007/s00436-023-07898-0	Dominant infection of Cryptosporidium baileyi in broiler chickens in Zhejiang Province, China
36	CHINA	Guangdong	nPCR, Sequencing	18S SSU rRNA, GP60	Dairy cattle	C. bovis, C. ryanae, C. andersoni	C.bovis: XXVIa, XXVIb, XXVIc, XXVId, XXVIe, XXVIf; C.ryanae: XXIa, XXIb	Feng et al., 2023	Feng K, Li N, Huang Y, Chen C, Wen L, Wang W, Ryan UM, Xiao L, Feng Y, Guo Y (2023) Longitudinal follow-up reveals occurrence of successive Cryptosporidium bovis and Cryptosporidium ryanae infections by different subtype families in dairy cattle. Int J Parasitol 53(11-12):651–61. https://doi.org/10.1016/j.ijpara.2023.04.005	Longitudinal follow-up reveals occurrence of successive Cryptosporidium bovis and Cryptosporidium ryanae infections by different subtype families in dairy cattle
37	China	Guangdong, Sichuan Provinces and Xinjiang Uygur Autonomous Region	nPCR, Sequencing	18S SSU rRNA, GP60	South China field mice (Apodemus draco)	C. viatorum, bear genotype, C. muris, C. ubiquitum, C. sciurinum	C. viatorum: XVeA4, XVeA6, XVfA4, XVfA5; C. ubiquitum: XIIj	Feng et al., 2024	Feng K, Yang S, Xu Y, Wen L, Chen J, Zhang W, Chen S, Shen Y, Xiao L, Guo Y, Feng Y, Li N (2024) Molecular characterization of Cryptosporidium spp., Giardia spp. and Enterocytozoon bieneusi in eleven wild rodent species in China: Common distribution, extensive genetic diversity and high zoonotic potential. One Health.;18:100750. https://doi.org/10.1016/j.onehlt.2024.100750	Molecular characterization of Cryptosporidium spp., Giardia spp. and Enterocytozoon bieneusi in eleven wild rodent species in China: Common distribution, extensive genetic diversity and high zoonotic potential
38	China	Guangdong, Sichuan Provinces and Xinjiang Uygur Autonomous Region	nPCR, Sequencing	18S SSU rRNA, GP60	Brown rats (Rattus norvegicus)	C. muris, C. parvum, C. baileyi, C. rat genotype IV, C. rat genotype III, Cryptosporidium sp MT561515.1	C. parvum: IIdA20G1	Feng et al., 2024	Feng K, Yang S, Xu Y, Wen L, Chen J, Zhang W, Chen S, Shen Y, Xiao L, Guo Y, Feng Y, Li N (2024) Molecular characterization of Cryptosporidium spp., Giardia spp. and Enterocytozoon bieneusi in eleven wild rodent species in China: Common distribution, extensive genetic diversity and high zoonotic potential. One Health.;18:100750. https://doi.org/10.1016/j.onehlt.2024.100750	Molecular characterization of Cryptosporidium spp., Giardia spp. and Enterocytozoon bieneusi in eleven wild rodent species in China: Common distribution, extensive genetic diversity and high zoonotic potential
39	China	Guangdong, Sichuan Provinces and Xinjiang Uygur Autonomous Region	nPCR, Sequencing	18S SSU rRNA, GP60	Voles (Microtus arvalis)	C. SW1, C. vole genotype V, C. alticolis	─	Feng et al., 2024	Feng K, Yang S, Xu Y, Wen L, Chen J, Zhang W, Chen S, Shen Y, Xiao L, Guo Y, Feng Y, Li N (2024) Molecular characterization of Cryptosporidium spp., Giardia spp. and Enterocytozoon bieneusi in eleven wild rodent species in China: Common distribution, extensive genetic diversity and high zoonotic potential. One Health.;18:100750. https://doi.org/10.1016/j.onehlt.2024.100750	Molecular characterization of Cryptosporidium spp., Giardia spp. and Enterocytozoon bieneusi in eleven wild rodent species in China: Common distribution, extensive genetic diversity and high zoonotic potential
40	China	Guangdong, Sichuan Provinces and Xinjiang Uygur Autonomous Region	nPCR, Sequencing	18S SSU rRNA, GP60	Long-tailed ground squirrels (Spermophilus undulatus)	C. chipmunk genotype III	─	Feng et al., 2024	Feng K, Yang S, Xu Y, Wen L, Chen J, Zhang W, Chen S, Shen Y, Xiao L, Guo Y, Feng Y, Li N (2024) Molecular characterization of Cryptosporidium spp., Giardia spp. and Enterocytozoon bieneusi in eleven wild rodent species in China: Common distribution, extensive genetic diversity and high zoonotic potential. One Health.;18:100750. https://doi.org/10.1016/j.onehlt.2024.100750	Molecular characterization of Cryptosporidium spp., Giardia spp. and Enterocytozoon bieneusi in eleven wild rodent species in China: Common distribution, extensive genetic diversity and high zoonotic potential
41	China	Guangdong, Sichuan Provinces and Xinjiang Uygur Autonomous Region	nPCR, Sequencing	18S SSU rRNA, GP60	Coxing’s white-bellied rats (Niviventer coninga)	C. viatorum, C. occultus	C. vitorum: XVeA4, XVeA5, XVeA6, XVfA4, XVfA5	Feng et al., 2024	Feng K, Yang S, Xu Y, Wen L, Chen J, Zhang W, Chen S, Shen Y, Xiao L, Guo Y, Feng Y, Li N (2024) Molecular characterization of Cryptosporidium spp., Giardia spp. and Enterocytozoon bieneusi in eleven wild rodent species in China: Common distribution, extensive genetic diversity and high zoonotic potential. One Health.;18:100750. https://doi.org/10.1016/j.onehlt.2024.100750	Molecular characterization of Cryptosporidium spp., Giardia spp. and Enterocytozoon bieneusi in eleven wild rodent species in China: Common distribution, extensive genetic diversity and high zoonotic potential
42	China	Guangdong, Sichuan Provinces and Xinjiang Uygur Autonomous Region	nPCR, Sequencing	18S SSU rRNA, GP60	Yunnan red-backed voles (Eothenomys miletus)	C. vole genotype II, C. microti, C. vole genotype 1 , Cryptosporidium sp. KY644567, C. W25	─	Feng et al., 2024	Feng K, Yang S, Xu Y, Wen L, Chen J, Zhang W, Chen S, Shen Y, Xiao L, Guo Y, Feng Y, Li N (2024) Molecular characterization of Cryptosporidium spp., Giardia spp. and Enterocytozoon bieneusi in eleven wild rodent species in China: Common distribution, extensive genetic diversity and high zoonotic potential. One Health.;18:100750. https://doi.org/10.1016/j.onehlt.2024.100750	Molecular characterization of Cryptosporidium spp., Giardia spp. and Enterocytozoon bieneusi in eleven wild rodent species in China: Common distribution, extensive genetic diversity and high zoonotic potential
43	China	Guangdong, Sichuan Provinces and Xinjiang Uygur Autonomous Region	nPCR, Sequencing	18S SSU rRNA, GP60	Lesser rice-field rats (Rattus losea)	C. tyzzeri, C. muris, C. rat genotype IV, C. rat genotype III	─	Feng et al., 2024	Feng K, Yang S, Xu Y, Wen L, Chen J, Zhang W, Chen S, Shen Y, Xiao L, Guo Y, Feng Y, Li N (2024) Molecular characterization of Cryptosporidium spp., Giardia spp. and Enterocytozoon bieneusi in eleven wild rodent species in China: Common distribution, extensive genetic diversity and high zoonotic potential. One Health.;18:100750. https://doi.org/10.1016/j.onehlt.2024.100750	Molecular characterization of Cryptosporidium spp., Giardia spp. and Enterocytozoon bieneusi in eleven wild rodent species in China: Common distribution, extensive genetic diversity and high zoonotic potential
44	China	Guangdong, Sichuan Provinces and Xinjiang Uygur Autonomous Region	nPCR, Sequencing	18S SSU rRNA, GP60	Greater bandicoot rats (Bandicota indica)	C. rat genotype IV	─	Feng et al., 2024	Feng K, Yang S, Xu Y, Wen L, Chen J, Zhang W, Chen S, Shen Y, Xiao L, Guo Y, Feng Y, Li N (2024) Molecular characterization of Cryptosporidium spp., Giardia spp. and Enterocytozoon bieneusi in eleven wild rodent species in China: Common distribution, extensive genetic diversity and high zoonotic potential. One Health.;18:100750. https://doi.org/10.1016/j.onehlt.2024.100750	Molecular characterization of Cryptosporidium spp., Giardia spp. and Enterocytozoon bieneusi in eleven wild rodent species in China: Common distribution, extensive genetic diversity and high zoonotic potential
45	China	Guangdong, Sichuan Provinces and Xinjiang Uygur Autonomous Region	nPCR, Sequencing	18S SSU rRNA, GP60	Chestnut white-bellied rat (Niviventer fulvescens)	C. occultus	─	Feng et al., 2024	Feng K, Yang S, Xu Y, Wen L, Chen J, Zhang W, Chen S, Shen Y, Xiao L, Guo Y, Feng Y, Li N (2024) Molecular characterization of Cryptosporidium spp., Giardia spp. and Enterocytozoon bieneusi in eleven wild rodent species in China: Common distribution, extensive genetic diversity and high zoonotic potential. One Health.;18:100750. https://doi.org/10.1016/j.onehlt.2024.100750	Molecular characterization of Cryptosporidium spp., Giardia spp. and Enterocytozoon bieneusi in eleven wild rodent species in China: Common distribution, extensive genetic diversity and high zoonotic potential
46	China	Guangdong, Sichuan Provinces and Xinjiang Uygur Autonomous Region	nPCR, Sequencing	18S SSU rRNA, GP60	Pallas’s squirrel (Callosciurus erythraeus)	C. ubiquitum	C. ubiquitum: XIIh	Feng et al., 2024	Feng K, Yang S, Xu Y, Wen L, Chen J, Zhang W, Chen S, Shen Y, Xiao L, Guo Y, Feng Y, Li N (2024) Molecular characterization of Cryptosporidium spp., Giardia spp. and Enterocytozoon bieneusi in eleven wild rodent species in China: Common distribution, extensive genetic diversity and high zoonotic potential. One Health.;18:100750. https://doi.org/10.1016/j.onehlt.2024.100750	Molecular characterization of Cryptosporidium spp., Giardia spp. and Enterocytozoon bieneusi in eleven wild rodent species in China: Common distribution, extensive genetic diversity and high zoonotic potential
47	CHINA	Henan	nPCR, Sequencing	18S SSU rRNA	CALVES	C. bovis, C. ryanae	─	Fu et al., 2023	Fu Y, Zhang K, Yang M, Li X, Chen Y, Li J, Xu H, Dhakal P, Zhang L (2023) Metagenomic analysis reveals the relationship between intestinal protozoan parasites and the intestinal microecological balance in calves. Parasites Vectors 16:257. https://doi.org/10.1186/s13071-023-05877-z	Metagenomic analysis reveals the relationship between intestinal protozoan parasites and the intestinal microecological balance in calves
48	China	Ningxia province	nPCR, Sequencing	18S SSU rRNA, 18S SSU rRNA	Diarrheic Calves	C.parvum, C.bovis, C.andersoni	─	Gao et al., 2023	Gao H, Liang G, Su N, Li Q, Wang D, Wang J, Zhao L, Kang X, Guo K (2023) Prevalence and molecular characterization of Cryptosporidium spp., Giardia duodenalis, and Enterocytozoon bieneusi in diarrheic and non-diarrheic calves from Ningxia, northwestern China. Animals (Basel) 13:1983. https://doi.org/10.3390/ani13121983	Prevalence and Molecular Characterization of Cryptosporidium spp., Giardia duodenalis, and Enterocytozoon bieneusi in Diarrheic and Non-Diarrheic Calves from Ningxia, Northwestern Chin
49	China	Ningxia province	nPCR, Sequencing	18S SSU rRNA, 18S SSU rRNA	non Diarrheic Calves	C. parvum, C. bovis, C. andersoni, C. ryanae	─	Gao et al., 2023	Gao H, Liang G, Su N, Li Q, Wang D, Wang J, Zhao L, Kang X, Guo K (2023) Prevalence and molecular characterization of Cryptosporidium spp., Giardia duodenalis, and Enterocytozoon bieneusi in diarrheic and non-diarrheic calves from Ningxia, northwestern China. Animals (Basel) 13:1983. https://doi.org/10.3390/ani13121983	Prevalence and Molecular Characterization of Cryptosporidium spp., Giardia duodenalis, and Enterocytozoon bieneusi in Diarrheic and Non-Diarrheic Calves from Ningxia, Northwestern Chin
50	China	Heilongjiang Province	nPCR, Sequencing	18S SSU rRNA	Beef and Diary Cattle	C. andersoni, C. bovis, C. ryanae, C. parvum, C. occultus	─	Gao et al., 2024	Gao JF, Zhou L, Zhang AH, Hou MR, Liu XW, Zhang XH, Wang JW, Wang X, Bai X, Jiao CL, Yang Y, Lan Z, Qiu HY, Wang CR (2024) Prevalence and molecular characterization of Cryptosporidium spp., Giardia duodenalis, and Enterocytozoon bieneusi in cattle in Heilongjiang Province, northeast China. Animals (Basel) 14:1635. https://doi.org/10.3390/ani14111635	Prevalence and Molecular Characterization of Cryptosporidium spp., Giardia duodenalis, and Enterocytozoon bieneusi in Cattle in Heilongjiang Province, Northeast China
51	China	Mongolia	nPCR, Sequencing	18S SSU rRNA	Mongolian Gazelles (Procapra gutturosa)	C. mongolian gazelle genotype	─	Gao et al., 2024	Gao S, Hu B, Li G, An X, Xing Y, Han S, Chun Y, Han L, Xi D, Li W, He H (2024) Prevalence and genotypic characterization of zoonotic intestinal protozoan parasites in transboundary migratory Mongolian gazelles (Procapra gutturosa): the first survey. Parasitology 151:1154–62. https://doi.org/10.1017/S0031182024000854	Prevalence and genotypic characterization of zoonotic intestinal protozoan parasites in transboundary migratory Mongolian Gazelles (Procapra gutturosa): the first survey
52	China	Anhui	nPCR, Sequencing	18S SSU rRNA, GP60	Chickens	C. baileyi, C. xiaoi-like genotype, C. meleagridis, C. galli	C. meleagridis: IIIbA26G1R1b	Gong et al., 2021	Gong Z, Kan ZZ, Huang JM, Fang Z, Liu XC, Gu YF, Li WC (2021) Molecular prevalence and characterization of Cryptosporidium in domestic free-range poultry in Anhui Province, China. Parasitol Res 120:3519–27. https://doi.org/10.1007/s00436-021-07191-y	Molecular prevalence and characterization of Cryptosporidium in domestic free-range poultry in Anhui Province, China
53	China	Anhui	nPCR, Sequencing	18S SSU rRNA, GP60	Ducks	C. baileyi	─	Gong et al., 2021	Gong Z, Kan ZZ, Huang JM, Fang Z, Liu XC, Gu YF, Li WC (2021) Molecular prevalence and characterization of Cryptosporidium in domestic free-range poultry in Anhui Province, China. Parasitol Res 120:3519–27. https://doi.org/10.1007/s00436-021-07191-y	Molecular prevalence and characterization of Cryptosporidium in domestic free-range poultry in Anhui Province, China
54	China	Anhui	nPCR, Sequencing	18S SSU rRNA, GP60	Geese	C. baileyi	─	Gong et al., 2021	Gong Z, Kan ZZ, Huang JM, Fang Z, Liu XC, Gu YF, Li WC (2021) Molecular prevalence and characterization of Cryptosporidium in domestic free-range poultry in Anhui Province, China. Parasitol Res 120:3519–27. https://doi.org/10.1007/s00436-021-07191-y	Molecular prevalence and characterization of Cryptosporidium in domestic free-range poultry in Anhui Province, China
55	CHINA	Heilongjiang	nPCR, Sequencing	18S SSU rRNA, GP60	FOX	C. canis	XXa4	Hao et al., 2024	Hao Y, Liu A, Li H, Zhao Y, Yao L, Yang B, Zhang W, Yang F (2024) Molecular characterization and zoonotic potential of Cryptosporidium spp. and Giardia duodenalis in humans and domestic animals in Heilongjiang Province, China. Parasites Vectors 17:155. https://doi.org/10.1186/s13071-024-06219-3	Molecular characterization and zoonotic potential of Cryptosporidium spp. and Giardia duodenalis in humans and domestic animals in Heilongjiang Province, China
56	CHINA	Heilongjiang	nPCR, Sequencing	18S SSU rRNA, GP60	Chickens	C. meleagridis	─	Hao et al., 2024	Hao Y, Liu A, Li H, Zhao Y, Yao L, Yang B, Zhang W, Yang F (2024) Molecular characterization and zoonotic potential of Cryptosporidium spp. and Giardia duodenalis in humans and domestic animals in Heilongjiang Province, China. Parasites Vectors 17:155. https://doi.org/10.1186/s13071-024-06219-3	Molecular characterization and zoonotic potential of Cryptosporidium spp. and Giardia duodenalis in humans and domestic animals in Heilongjiang Province, China
57	CHINA	Heilongjiang	nPCR, Sequencing	18S SSU rRNA, GP60	Cattle	C. andersoni	─	Hao et al., 2024	Hao Y, Liu A, Li H, Zhao Y, Yao L, Yang B, Zhang W, Yang F (2024) Molecular characterization and zoonotic potential of Cryptosporidium spp. and Giardia duodenalis in humans and domestic animals in Heilongjiang Province, China. Parasites Vectors 17:155. https://doi.org/10.1186/s13071-024-06219-3	Molecular characterization and zoonotic potential of Cryptosporidium spp. and Giardia duodenalis in humans and domestic animals in Heilongjiang Province, China
58	CHINA	Heilongjiang	nPCR, Sequencing	18S SSU rRNA, GP60	PIG	C. scrofarum, C. suis	─	Hao et al., 2024	Hao Y, Liu A, Li H, Zhao Y, Yao L, Yang B, Zhang W, Yang F (2024) Molecular characterization and zoonotic potential of Cryptosporidium spp. and Giardia duodenalis in humans and domestic animals in Heilongjiang Province, China. Parasites Vectors 17:155. https://doi.org/10.1186/s13071-024-06219-3	Molecular characterization and zoonotic potential of Cryptosporidium spp. and Giardia duodenalis in humans and domestic animals in Heilongjiang Province, China
59	China	Henan and Jilin provinces	nPCR, Sequencing	18S SSU rRNA, GP60	Deer	C. parvum, C. andersoni, C. ubiquitum, C. muris, C. suis, C. deer genotype	C. parvum: IIaA15G2R2 and IIdA19G1; C. ubiquitum: XIIa	Huang et al., 2018	Huang J, Zhang Z, Zhang Y, Yang Y, Zhao J, Wang R, Jian F, Ning C, Zhang W, Zhang L (2018) Prevalence and molecular characterization of Cryptosporidium spp. and Giardia duodenalis in deer in Henan and Jilin, China. Parasites Vectors 11:239. https://doi.org/10.1186/s13071-018-2813-9	Prevalence and molecular characterization of Cryptosporidium spp. and Giardia duodenalis in deer in Henan and Jilin, China
60	China	Jiangsu Province	nPCR, Sequencing	18S SSU rRNA, GP60	Père David’s deer	C. deer genotype	─	Huang et al., 2020	Huang SY, Fan YM, Yang Y, Ren YJ, Gong JZ, Yao N, Yang B (2020) Prevalence and molecular characterization of Cryptosporidium spp. in Père David's deer (Elaphurus davidianus) in Jiangsu, China. Rev Bras Parasitol Vet 29:e017919. https://doi.org/10.1590/s1984-29612020013	Prevalence and molecular characterization of Cryptosporidium spp. in Père David’s deer (Elaphurus davidianus) in Jiangsu, China
61	China	Harbin	nPCR, Sequencing	18S SSU rRNA	Siberian tiger, White tiger , Bengal tiger, African tiger , White lion, Lynx , Jaguar	C. NEV10	─	Hussain et al., 2021a	Hussain S, Li X, Bukhari SM, Zhou M, Ahmad S, Ahmad S, Javid A, Guan C, Hussain A, Ali W, Khalid N, Ahmad U, Tian L, Hou Z (2021a) Cross-genera amplification and identification of Colpodella sp. with Cryptosporidium primers in fecal samples of zoo felids from northeast China. Braz J Biol 83:e247181. https://doi.org/10.1590/1519-6984.247181	Cross-genera amplification and identification of Colpodella sp. with Cryptosporidium primers in fecal samples of zoo felids from northeast China
62	CHINA	North-Eastern	nPCR,Sequencing	18S SSU rRNA	African lion (Panthera leo)	C. NEV10 alike	─	Hussain et al., 2021b	Hussain S, Mohsin Bukhari S, Wang L, Khalid N, Hou Z (2021b) Exploration of zoo felids in northeast China for the prevalence and molecular identification of Cryptosporidium spp. PeerJ 9:e11819. https://doi.org/10.7717/peerj.11819	Exploration of Zoo felids in North-East China for the prevalence and molecular identification of Cryptosporidium spp
63	CHINA	North-Eastern	nPCR,Sequencing	18S SSU rRNA	Bengal tiger (Panthera tigris tigris)	C. parvum	─	Hussain et al., 2021b	Hussain S, Mohsin Bukhari S, Wang L, Khalid N, Hou Z (2021b) Exploration of zoo felids in northeast China for the prevalence and molecular identification of Cryptosporidium spp. PeerJ 9:e11819. https://doi.org/10.7717/peerj.11819	Exploration of Zoo felids in North-East China for the prevalence and molecular identification of Cryptosporidium spp
64	CHINA	North-Eastern	nPCR, Sequencing	18S SSU rRNA	Lynx (Lynxcanadensis)	C. NEV10 alike	─	Hussain et al., 2021b	Hussain S, Mohsin Bukhari S, Wang L, Khalid N, Hou Z (2021b) Exploration of zoo felids in northeast China for the prevalence and molecular identification of Cryptosporidium spp. PeerJ 9:e11819. https://doi.org/10.7717/peerj.11819	Exploration of Zoo felids in North-East China for the prevalence and molecular identification of Cryptosporidium spp
65	CHINA	North-Eastern	nPCR,Sequencing	18S SSU rRNA	White lion (Panthera leo)	C. parvum,C. NEV10 alike	─	Hussain et al., 2021b	Hussain S, Mohsin Bukhari S, Wang L, Khalid N, Hou Z (2021b) Exploration of zoo felids in northeast China for the prevalence and molecular identification of Cryptosporidium spp. PeerJ 9:e11819. https://doi.org/10.7717/peerj.11819	Exploration of Zoo felids in North-East China for the prevalence and molecular identification of Cryptosporidium spp
66	CHINA	North-Eastern	nPCR, Sequencing	18S SSU rRNA	White tiger (Panthera tigris tigris)	C. parvum, C. NEV10 alike	─	Hussain et al., 2021b	Hussain S, Mohsin Bukhari S, Wang L, Khalid N, Hou Z (2021b) Exploration of zoo felids in northeast China for the prevalence and molecular identification of Cryptosporidium spp. PeerJ 9:e11819. https://doi.org/10.7717/peerj.11819	Exploration of Zoo felids in North-East China for the prevalence and molecular identification of Cryptosporidium spp
67	CHINA	North-Eastern	nPCR, Sequencing	18S SSU rRNA	Siberian tiger (Panthera tigris altaica)	C. parvum, C. NEV10 alike	Cryptosporidium spp., which is similar to Cryptosporidium NEV10. P	Hussain et al., 2021b	Hussain S, Mohsin Bukhari S, Wang L, Khalid N, Hou Z (2021b) Exploration of zoo felids in northeast China for the prevalence and molecular identification of Cryptosporidium spp. PeerJ 9:e11819. https://doi.org/10.7717/peerj.11819	Exploration of Zoo felids in North-East China for the prevalence and molecular identification of Cryptosporidium spp
68	china	Qianling Mountain Park	nPCR, Sequencing	18S SSU rRNA, GP60	Nonhuman primates (NHPs)	C. hominis, C. parvum	C. parvum: IIpA9, IIdA15G1; C. hominis: IfA17G2R3	Jia et al., 2022	Jia R, Wen X, Guo Y, Xiao L, Feng Y, Li N (2022) Decline in Cryptosporidium infection in free-ranging rhesus monkeys in a park after public health interventions. Front Cell Infect Microbiol 12:901766. https://doi.org/10.3389/fcimb.2022.901766	Decline in Cryptosporidium Infection in Free-Ranging Rhesus Monkeys in a Park After Public Health Interventions
69	China	Qinghai-Tibetan Plateau	nPCR, Sequencing	18S SSU rRNA	Wild Birds	C. parvum, C. baileyi	─	Jian et al., 2021	Jian Y, Zhang X, Li X, Schou C, Charalambidou I, Ma L, Karanis P (2021) Occurrence of Cryptosporidium and Giardia in wild birds from Qinghai Lake on the Qinghai-Tibetan Plateau, China. Parasitol Res 120:615–28. https://doi.org/10.1007/s00436-020-06993-w	Occurrence of Cryptosporidium and Giardia in wild birds from Qinghai Lake on the Qinghai-Tibetan Plateau, China
70	China	Yunnan Province	nPCR, Sequencing	18S SSU rRNA, GP60	Pet dogs	C. parvum, C. suis, C. canis	C. parvum: IIaA17G2R1; C. canis: XXa4, XXa5	Jian et al., 2024	Jian J, Liu A, Yang Y, Peng X, Yao L, Li B, Zi J, Cao J, Shen Y (2024) Occurrence rate and species and subtypes of Cryptosporidium spp. in pet dogs in Yunnan Province, China. BMC Microbiol 24(1):354. https://doi.org/10.1186/s12866-024-03500-4	Occurrence rate and species and subtypes of Cryptosporidium spp. in pet dogs in Yunnan Province, China
71	China	Shanghai	nPCR, Sequencing	18S SSU rRNA, GP60	Rats	C. viatorum, C. parvum, C. muris, C. rat genotype IV, C. mortiferum-like	C. parvum: IIdA15G1, IIpA19; C. viatorum: XVdA3	Jiang et al., 2023	Jiang Y, Jiang A, Ren G, Wang L, Xin X, Yuan Z, Liu J, Li Z, Sun Y, Zhou S, Lu G, Huang H, Zhao W (2023) Cross-species transmission of Cryptosporidium in wild rodents from the southern region of Zhejiang Province of China and its possible impact on public health. Parasite 31:34. https://doi.org/10.1051/parasite/2024033	Cross-species transmission of Cryptosporidium in wild rodents from the southern region of Zhejiang Province of China and its possible impact on public health
72	CHINA	Inner Mongolia	nPCR, Sequencing	18S SSU rRNA, GP60	SHEEP	C. ubiquitum, C. andersoni, C. xiaoi	C.ubiquitum: XIIa; C.xiaoi: XXIIIc, XXIIIg	Lang et al., 2022	Lang J, Han H, Dong H, Qin Z, Fu Y, Qin H, Zhang J, Zhao J, Li X, Zhao G, Li J, Zhang L (2023) Molecular characterization and prevalence of Cryptosporidium spp. in sheep and goats in western Inner Mongolia, China. Parasitol Res 122(2):537–45. https://doi.org/10.1007/s00436-022-07756-5	Molecular characterization and prevalence of Cryptosporidium spp. in sheep and goats in western Inner Mongolia, China
73	CHINA	Inner Mongolia	nPCR, Sequencing	18S SSU rRNA, GP60	GOATS	C. ubiquitum, C. andersoni, C. xiaoi	C.ubiquitum: XIIa; C.xiaoi: XXIIIf, XXIIIc, XXIIIg,	Lang et al., 2022	Lang J, Han H, Dong H, Qin Z, Fu Y, Qin H, Zhang J, Zhao J, Li X, Zhao G, Li J, Zhang L (2023) Molecular characterization and prevalence of Cryptosporidium spp. in sheep and goats in western Inner Mongolia, China. Parasitol Res 122(2):537–45. https://doi.org/10.1007/s00436-022-07756-6	Molecular characterization and prevalence of Cryptosporidium spp. in sheep and goats in western Inner Mongolia, China
74	China	Hei longjiang province	nPCR, Sequencing	18S SSU rRNA	Market cats	C. felis, C. parvum	─	Li et al., 2015	Li W, Li Y, Song M, Lu Y, Yang J, Tao W, Jiang Y, Wan Q, Zhang S, Xiao L (2015) Prevalence and genetic characteristics of Cryptosporidium, Enterocytozoon bieneusi and Giardia duodenalis in cats and dogs in Heilongjiang Province, China. Vet Parasitol 208(3–4):125–34. https://doi.org/10.1016/j.vetpar.2015.01.014	Prevalence and genetic characteristics of Cryptosporidium, Enterocytozoon bieneusi and Giardia duodenalis in cats and dogs in Heilongjiang province, China
75	China	Hei longjiang province	nPCR	18S SSU rRNA	Market dogs, stray dogs	C. canis, C. ubiquitum	─	Li et al., 2015	Li W, Li Y, Song M, Lu Y, Yang J, Tao W, Jiang Y, Wan Q, Zhang S, Xiao L (2015) Prevalence and genetic characteristics of Cryptosporidium, Enterocytozoon bieneusi and Giardia duodenalis in cats and dogs in Heilongjiang Province, China. Vet Parasitol 208(3–4):125–34. https://doi.org/10.1016/j.vetpar.2015.01.014	Prevalence and genetic characteristics of Cryptosporidium, Enterocytozoon bieneusi and Giardia duodenalis in cats and dogs in Heilongjiang province, China
76	China	Harbin	nPCR, Sequencing	18S SSU rRNA	Birds	C. baileyi, C. gall, C. ubiquitum, C. avian genotype V	─	Li et al., 2016a	Li Q, Li L, Tao W, Jiang Y, Wan Q, Lin Y, Li W (2016a) Molecular investigation of Cryptosporidium in small caged pets in northeast China: host specificity and zoonotic implications. Parasitol Res 115(7):2905–11. https://doi.org/10.1007/s00436-016-5076-4	Molecular investigation of Cryptosporidium in small caged pets in northeast China: host specificity and zoonotic implications
77	China	Harbin	nPCR, Sequencing	18S SSU rRNA	Rat	C. ferret genotype	─	Li et al., 2016a	Li Q, Li L, Tao W, Jiang Y, Wan Q, Lin Y, Li W (2016a) Molecular investigation of Cryptosporidium in small caged pets in northeast China: host specificity and zoonotic implications. Parasitol Res 115(7):2905–11. https://doi.org/10.1007/s00436-016-5076-5	Molecular investigation of Cryptosporidium in small caged pets in northeast China: host specificity and zoonotic implications
78	China	Harbin	nPCR, Sequencing	18S SSU rRNA	Hedgehog	C. ubiquitum	─	Li et al., 2016a	Li Q, Li L, Tao W, Jiang Y, Wan Q, Lin Y, Li W (2016a) Molecular investigation of Cryptosporidium in small caged pets in northeast China: host specificity and zoonotic implications. Parasitol Res 115(7):2905–11. https://doi.org/10.1007/s00436-016-5076-6	Molecular investigation of Cryptosporidium in small caged pets in northeast China: host specificity and zoonotic implications
79	CHINA	Qinghai	nPCR, Sequencing	18S SSU rRNA, GP60	sheep	C. xiaoi , C. ubiquitum	C. ubiquitum: XIIa	Li et al., 2016b	Li P, Cai J, Cai M, Wu W, Li C, Lei M, Xu H, Feng L, Ma J, Feng Y, Xiao L (2016b) Distribution of Cryptosporidium species in Tibetan sheep and yaks in Qinghai, China. Vet Parasitol 215:58–62. https://doi.org/10.1016/j.vetpar.2015.11.009	Distribution of Cryptosporidium species in Tibetan sheep and yaks in Qinghai, China
80	CHINA	Qinghai	nPCR, Sequencing	18S SSU rRNA, GP60	sheep	C. xiaoi , C. ubiquitum	C. ubiquitum: XIIa	Li et al., 2016b	Li P, Cai J, Cai M, Wu W, Li C, Lei M, Xu H, Feng L, Ma J, Feng Y, Xiao L (2016b) Distribution of Cryptosporidium species in Tibetan sheep and yaks in Qinghai, China. Vet Parasitol 215:58–62. https://doi.org/10.1016/j.vetpar.2015.11.010	Distribution of Cryptosporidium species in Tibetan sheep and yaks in Qinghai, China
81	CHINA	Qinghai	nPCR, Sequencing	18S SSU rRNA, GP60	sheep	C. xiaoi	─	Li et al., 2016b	Li P, Cai J, Cai M, Wu W, Li C, Lei M, Xu H, Feng L, Ma J, Feng Y, Xiao L (2016b) Distribution of Cryptosporidium species in Tibetan sheep and yaks in Qinghai, China. Vet Parasitol 215:58–62. https://doi.org/10.1016/j.vetpar.2015.11.011	Distribution of Cryptosporidium species in Tibetan sheep and yaks in Qinghai, China
82	CHINA	Qinghai	nPCR, Sequencing	18S SSU rRNA, GP60	sheep	C. xiaoi	─	Li et al., 2016b	Li P, Cai J, Cai M, Wu W, Li C, Lei M, Xu H, Feng L, Ma J, Feng Y, Xiao L (2016b) Distribution of Cryptosporidium species in Tibetan sheep and yaks in Qinghai, China. Vet Parasitol 215:58–62. https://doi.org/10.1016/j.vetpar.2015.11.012	Distribution of Cryptosporidium species in Tibetan sheep and yaks in Qinghai, China
83	CHINA	Qinghai	nPCR, Sequencing	18S SSU rRNA, GP60	yaks	C. ryanae cattle type	─	Li et al., 2016b	Li P, Cai J, Cai M, Wu W, Li C, Lei M, Xu H, Feng L, Ma J, Feng Y, Xiao L (2016b) Distribution of Cryptosporidium species in Tibetan sheep and yaks in Qinghai, China. Vet Parasitol 215:58–62. https://doi.org/10.1016/j.vetpar.2015.11.013	Distribution of Cryptosporidium species in Tibetan sheep and yaks in Qinghai, China
84	CHINA	Qinghai	nPCR, Sequencing	18S SSU rRNA, GP60	yaks	C. andersoni , C. bovis , C. ryanae cattle type, C. ryanae buffalo type	─	Li et al., 2016b	Li P, Cai J, Cai M, Wu W, Li C, Lei M, Xu H, Feng L, Ma J, Feng Y, Xiao L (2016b) Distribution of Cryptosporidium species in Tibetan sheep and yaks in Qinghai, China. Vet Parasitol 215:58–62. https://doi.org/10.1016/j.vetpar.2015.11.014	Distribution of Cryptosporidium species in Tibetan sheep and yaks in Qinghai, China
85	CHINA	Qinghai	nPCR, Sequencing	18S SSU rRNA, GP60	yaks	C. bovis , C. ryanae cattle type, C. ryanae buffalo type, C. andersoni, C. suis-like	─	Li et al., 2016b	Li P, Cai J, Cai M, Wu W, Li C, Lei M, Xu H, Feng L, Ma J, Feng Y, Xiao L (2016b) Distribution of Cryptosporidium species in Tibetan sheep and yaks in Qinghai, China. Vet Parasitol 215:58–62. https://doi.org/10.1016/j.vetpar.2015.11.015	Distribution of Cryptosporidium species in Tibetan sheep and yaks in Qinghai, China
86	CHINA	Qinghai	nPCR, Sequencing	18S SSU rRNA, GP60	yaks	C. ryanae cattle type , C. andersoni, C. bovis	─	Li et al., 2016b	Li P, Cai J, Cai M, Wu W, Li C, Lei M, Xu H, Feng L, Ma J, Feng Y, Xiao L (2016b) Distribution of Cryptosporidium species in Tibetan sheep and yaks in Qinghai, China. Vet Parasitol 215:58–62. https://doi.org/10.1016/j.vetpar.2015.11.016	Distribution of Cryptosporidium species in Tibetan sheep and yaks in Qinghai, China
87	China	Zhengzhou	nPCR, Sequencing	18S SSU rRNA, HSP70, GP60	nonhuman primates	C. hominis, C. muris	C. hominis: IbA12G3, IiA17	Li et al., 2017a	Li J, Dong H, Wang R, Yu F, Wu Y, Chang Y, Wang C, Qi M, Zhang L (2017a) An investigation of parasitic infections and review of molecular characterization of the intestinal protozoa in nonhuman primates in China from 2009 to 2015. Int J Parasitol Parasites Wildl 6(1):8–15. https://doi.org/10.1016/j.ijppaw.2016.12.003	An investigation of parasitic infections and review of molecular characterization of the intestinal protozoa in nonhuman primates in China from 2009 to 2015
88	China	Sichuan Province	nPCR, Sequencing	18S SSU rRNA	Eurasian wild boars (Sus scrofa)	C. scrofarum	─	Li et al., 2017b	Li W, Deng L, Wu K, Huang X, Song Y, Su H, Hu Y, Fu H, Zhong Z, Peng G (2017b) Presence of zoonotic Cryptosporidium scrofarum, Giardia duodenalis assemblage A and Enterocytozoon bieneusi genotypes in captive Eurasian wild boars (Sus scrofa) in China: potential for zoonotic transmission. Parasites Vect 10(1):10. https://doi.org/10.1186/s13071-016-1942-2	Presence of zoonotic Cryptosporidium scrofarum, Giardia duodenalis assemblage A and Enterocytozoon bieneusi genotypes in captive Eurasian wild boars (Sus scrofa) in China: potential for zoonotic transmission
89	CHINA	Shandong, Xinjiang, and Inner Mongolia	nPCR, Sequencing	18S SSU rRNA, GP60	donkeys	C. hominis, C. horse genotype, C. mink genotype	C.hominis: IkA16G1; Horse genotype: VIaA15G4	Li et al., 2019a	Li F, Su J, Chahan B, Guo Q, Wang T, Yu Z, Guo Y, Li N, Feng Y, Xiao L (2019a) Different distribution of Cryptosporidium species between horses and donkeys. Infect Genet Evol 75:103954. https://doi.org/10.1016/j.meegid.2019.103954	Different distribution of Cryptosporidium species between horses and donkeys
90	CHINA	Shandong, Xinjiang, and Inner Mongolia	nPCR, Sequencing	18S SSU rRNA, GP60	horses	C. parvum, C. horse genotype	C. parvum: IIdA19G1, Horse genotype: VIaA15G4.	Li et al., 2019a	Li F, Su J, Chahan B, Guo Q, Wang T, Yu Z, Guo Y, Li N, Feng Y, Xiao L (2019a) Different distribution of Cryptosporidium species between horses and donkeys. Infect Genet Evol 75:103954. https://doi.org/10.1016/j.meegid.2019.103955	Different distribution of Cryptosporidium species between horses and donkeys
91	CHINA	Guangdong	nPCR, Sequencing	18S SSU rRNA, GP60	CATS	C. felis, C. parvum , C. muris , C. rat genotype IV	─	Li et al., 2019b	Li J, Dan X, Zhu K, Li N, Guo Y, Zheng Z, Feng Y, Xiao L (2019b) Genetic characterization of Cryptosporidium spp. and Giardia duodenalis in dogs and cats in Guangdong, China. Parasites Vect 12(1):571. https://doi.org/10.1186/s13071-019-3822-z	Genetic characterization of Cryptosporidium spp. and Giardia duodenalis in dogs and cats in Guangdong, China
92	CHINA	Guangdong	nPCR, Sequencing	18S SSU rRNA, GP60	DOGS	C. canis; C. muris; C. rat genotype IV	─	Li et al., 2019b	Li J, Dan X, Zhu K, Li N, Guo Y, Zheng Z, Feng Y, Xiao L (2019b) Genetic characterization of Cryptosporidium spp. and Giardia duodenalis in dogs and cats in Guangdong, China. Parasites Vect 12(1):571. https://doi.org/10.1186/s13071-019-3822-z	Genetic characterization of Cryptosporidium spp. and Giardia duodenalis in dogs and cats in Guangdong, China
93	China	Zhejiang, Anhui, Shanghai, Jiangsu, Shandong, Jiangxi	nPCR, Sequencing	18S SSU rRNA	Cats	C. felis	─	Li et al., 2019c	Li W, Liu X, Gu Y, Liu J, Luo J (2019c) Prevalence of Cryptosporidium, Giardia, Blastocystis and Trichomonads in domestic cats in East China. J Vet Med Sci 81(6):890–6. https://doi.org/10.1292/jvms.19-0111	Prevalence of Cryptosporidium, Giardia, Blastocystis, and trichomonads in domestic cats in East China
94	China	Zhengzhou, Shenyang and Wuhan Cities	nPCR, Sequencing	18S SSU rRNA, GP60	Wistar rats	C. ubiquitum	─	Li et al., 2020a	Li J, Lang P, Huang M, Jing B, Karim MR, Chao L, Wang Z, Lv Y, Li J, Qi M (2020a) Molecular characterization of Cryptosporidium spp. and Giardia duodenalis in experimental rats in China. Parasitol Int 77:102127. https://doi.org/10.1016/j.parint.2020.102127	Molecular characterization of Cryptosporidium spp. and Giardia duodenalis in experimental rats in China
95	China	Zhengzhou, Shenyang and Wuhan Cities	nPCR, Sequencing	18S SSU rRNA, GP60	Sprague Dawley rats	C. ubiquitum	─	Li et al., 2020a	Li J, Lang P, Huang M, Jing B, Karim MR, Chao L, Wang Z, Lv Y, Li J, Qi M (2020a) Molecular characterization of Cryptosporidium spp. and Giardia duodenalis in experimental rats in China. Parasitol Int 77:102127. https://doi.org/10.1016/j.parint.2020.102128	Molecular characterization of Cryptosporidium spp. and Giardia duodenalis in experimental rats in China
96	China	Guangdong	nPCR, RFLP-PCR, Sequencing	18S SSU rRNA, GP60	Bamboo rats	C. parvum, C. occultus, C. ubiquitum	C. parvum; IIpA9, IIpA6, IIoA15G1	Li et al., 2020b	Li F, Zhang Z, Hu S, Zhao W, Zhao J, Kváč M, Guo Y, Li N, Feng Y, Xiao L (2020b) Common occurrence of divergent Cryptosporidium species and Cryptosporidium parvum subtypes in farmed bamboo rats (Rhizomys sinensis). Parasites Vect 13(1):149. https://doi.org/10.1186/s13071-020-04021-5	Common occurrence of divergent Cryptosporidium species and Cryptosporidium parvum subtypes in farmed bamboo rats (Rhizomys sinensis)
97	China	Naqu plateau	nPCR	18S18S SSU rRNA	yaks (Bos grunniens)	C. bovis	─	Li et al., 2020c	Li K, Li Z, Zeng Z, Li A, Mehmood K, Shahzad M, Gao K, Li J (2020c) Prevalence and molecular characterization of Cryptosporidium spp. in yaks (Bos grunniens) in Naqu, China. Microb Pathog 144:104190. https://doi.org/10.1016/j.micpath.2020.104190	Prevalence and molecular characterization of Cryptosporidium spp. in yaks (Bos grunniens) in Naqu, China
98	China	Qinmu	nPCR, Sequencing	18S SSU rRNA	Macaques	C. parvum, C. andersoni, C. hominis	─	Li et al., 2021a	Li J, Ren Y, Chen H, Huang W, Feng X, Hu W (2021a) Risk evaluation of pathogenic intestinal protozoa infection among laboratory macaques, animal facility workers, and nearby villagers from one health perspective. Front Vet Sci 8:696568. https://doi.org/10.3389/fvets.2021.696568	Risk Evaluation of Pathogenic Intestinal Protozoa Infection Among Laboratory Macaques, Animal Facility Workers, and Nearby Villagers From One Health Perspective
99	China	Jiangxi Province	nPCR, Sequencing	18S SSU rRNA, MS1, MS2, MS3, MS16	Farm Cattle	C. andersoni, C. ryanae, C. bovis	C. andersoni: A4,A4,A4,A1	Li et al., 2021b	Li S, Zou Y, Wang P, Qu MR, Zheng WB, Wang P, Chen XQ, Zhu XQ (2021b) Prevalence and multilocus genotyping of Cryptosporidium spp. in cattle in Jiangxi Province, southeastern China. Parasitol Res 120(4):1281–9. https://doi.org/10.1007/s00436-021-07047-5	Prevalence and multilocus genotyping of Cryptosporidium spp. in cattle in Jiangxi Province, southeastern China
100	CHINA	Hubei Province	nPCR, Sequencing	18S SSU rRNA	Pre-weaned piglets	C. scrofarum , C. suis	─	Li et al., 2022	Li D, Deng H, Zheng Y, Zhang H, Wang S, He L, Zhao J (2022) First characterization and zoonotic potential of Cryptosporidium spp. and Giardia duodenalis in pigs in Hubei Province of China. Front Cell Infect Microbiol 12:949773. https://doi.org/10.3389/fcimb.2022.949773	First Characterization and Zoonotic Potential of Cryptosporidium spp. and Giardia duodenalis in Pigs in Hubei Province of China
101	CHINA	Hubei Province	nPCR, Sequencing	18S SSU rRNA	Pre-weaned piglets	C. scrofarum	─	Li et al., 2022	Li D, Deng H, Zheng Y, Zhang H, Wang S, He L, Zhao J (2022) First characterization and zoonotic potential of Cryptosporidium spp. and Giardia duodenalis in pigs in Hubei Province of China. Front Cell Infect Microbiol 12:949773. https://doi.org/10.3389/fcimb.2022.949774	First Characterization and Zoonotic Potential of Cryptosporidium spp. and Giardia duodenalis in Pigs in Hubei Province of China
102	China	Xinjiang	nPCR, Sequencing	18S SSU rRNA, GP60	Brown rats (Rattus norvegicus)	C. occultus, C. parvum, C. ditrichi, C. rat genotype IV	C. parvum: IIdA19G1	Li et al., 2024a	Li M, Li P, He Y, Zhao C, Yu F, Dong H, Zhang Z, Qi M (2024a) Molecular characterizations of Cryptosporidium spp. in brown rat (Rattus norvegicus) from an animal feedlot in Xinjiang, China. Parasitol Res 123(7):266. https://doi.org/10.1007/s00436-024-08289-9	Molecular characterizations of Cryptosporidium spp. in brown rat (Rattus norvegicus) from an animal feedlot in Xinjiang, China
103	China	Zhejiang	nPCR, Sequencing	18S SSU rRNA, GP60	Asian house shrew (Suncus murinus)	C. ratti, C. parvum, C. viatorum, C. rat genotype IV, C. skunk genotype	C. parvum: IIdA15G1; C. viatorum: XVdA3	Li et al., 2024b	Li J, Yuan Z, Xu J, Xin X, Liu J, Zhang X, Zhou S, Li Z, Chen S, Huang H, Zhao W, Jiang Y (2024b) Molecular detection and genetic variability of Cryptosporidium spp. in wild Asian house shrews (Suncus murinus) from southern Zhejiang Province, China. Heliyon 10(12):e33334. https://doi.org/10.1016/j.heliyon.2024.e33334	Molecular detection and genetic variability of Cryptosporidium spp. in wild Asian house shrews (Suncus murinus) from southern Zhejiang province, China
104	China	Gansu Province	nPCR, Sequencing	18S SSU rRNA, GP60	Alpine musk deer (Moschus chrysogaster)	C. xiaoi, C. parvum	C. parvum: IIdA15G1; C. xiaoi: XXIIIa, XXIIIg	Li et al., 2024c	Li P, Zhang B, Zhao Y, Chen R, Yu F, Qi M, Zhang Z (2024c) Molecular detection of Cryptosporidium in Alpine musk deer (Moschus chrysogaster) in Gansu Province, Northwest China. Parasitol Res 123(6):231. https://doi.org/10.1007/s00436-024-08252-8	Molecular detection of Cryptosporidium in Alpine musk deer (Moschus chrysogaster) in Gansu Province, Northwest China
105	China	Guangdong	nPCR, Sequencing	18S SSU rRNA, MS1, MS2, MS3, , MS16	Dairy cattle	C. bovis, C. ryanae, C. andersoni	C. andersoni: A4,A4,A4,A1; A2,A5,A2,A1	Liang et al., 2019	Liang N, Wu Y, Sun M, Chang Y, Lin X, Yu L, Hu S, Zhang X, Zheng S, Cui Z, Zhang L (2019) Molecular epidemiology of Cryptosporidium spp. in dairy cattle in Guangdong Province, South China. Parasitol 146(1):28–32. https://doi.org/10.1017/S0031182018001129	Molecular epidemiology of Cryptosporidium spp. in dairy cattle in Guangdong Province, South China
106	CHINA	Yunnan province	nPCR,Sequencing	18S SSU rRNA	Yunling cattle	C. andersoni, C. ryanae	─	Liang et al., 2021	Liang XX, Zou Y, Li TS, Chen H, Wang SS, Cao FQ, Yang JF, Sun XL, Zhu XQ, Zou FC (2021) First report of the prevalence and genetic characterization of Giardia duodenalis and Cryptosporidium spp. in Yunling cattle in Yunnan Province, southwestern China. Microb Pathog 158:105025. https://doi.org/10.1016/j.micpath.2021.105025	First report of the prevalence and genetic characterization of Giardia duodenalis and Cryptosporidium spp. in Yunling cattle in Yunnan Province, southwestern China
107	China	Shanxi	nPCR, Sequencing	18S SSU rRNA	Beef cattle	C. andersoni	─	Liang et al., 2023	Liang Y, Liu YY, Mei JJ, Zheng WB, Liu Q, Gao WW, Zhu XQ, Xie SC (2023) Molecular identification and genotyping of Cryptosporidium spp. and Blastocystis sp. in cattle in representative areas of Shanxi Province, North China. Animals 13(18):2929. https://doi.org/10.3390/ani13182929	Molecular Identification and Genotyping of Cryptosporidium spp. and Blastocystis sp. in Cattle in Representative Areas of Shanxi Province, North China
108	China	Shanxi	nPCR, Sequencing	18S SSU rRNA	Dairy cattle	C. andersoni	─	Liang et al., 2023	Liang Y, Liu YY, Mei JJ, Zheng WB, Liu Q, Gao WW, Zhu XQ, Xie SC (2023) Molecular identification and genotyping of Cryptosporidium spp. and Blastocystis sp. in cattle in representative areas of Shanxi Province, North China. Animals 13(18):2929. https://doi.org/10.3390/ani13182930	Molecular Identification and Genotyping of Cryptosporidium spp. and Blastocystis sp. in Cattle in Representative Areas of Shanxi Province, North China
109	China	Hubei	nPCR, Sequencing	18S SSU rRNA, GP60	Chickens	C. baileyi, C. meleagridis	C. meleagridis: IIIbA22G1R1c, IIIbA23G1R1d, IIIbA26G1R1b, IIIeA17G2R1, IIIeA19G2R1, IIIeA26G2R1	Liao et al., 2018	Liao C, Wang T, Koehler AV, Fan Y, Hu M, Gasser RB (2018) Molecular investigation of Cryptosporidium in farmed chickens in Hubei Province, China, identifies ‘zoonotic’ subtypes of C. meleagridis. Parasites Vect 11(1):484. https://doi.org/10.1186/s13071-018-3056-5	Molecular investigation of Cryptosporidium in farmed chickens in Hubei Province, China, identifies 'zoonotic' subtypes of C. meleagridis
110	China	Guangzhou southern China	nPCR, Sequencing	18S SSU rRNA	Dogs	C. canis, C. parvum	─	Liao et al., 2020	Liao S, Lin X, Sun Y, Qi N, Lv M, Wu C, Li J, Hu J, Yu L, Cai H, Xiao W, Sun M, Li G (2020) Occurrence and genotypes of Cryptosporidium spp., Giardia duodenalis, and Blastocystis sp. in household, shelter, breeding, and pet market dogs in Guangzhou, southern China. Sci Rep 10(1):17736. https://doi.org/10.1038/s41598-020-74299-z	Occurrence and genotypes of Cryptosporidium spp., Giardia duodenalis, and Blastocystis sp. in household, shelter, breeding, and pet market dogs in Guangzhou, southern China
111	China	Hubei	nPCR, Sequencing	18S SSU rRNA, GP60	Different birds	C. parvum, C. baileyi, C. meleagridis, C. muris and C. proventriculi, a novel Cryptosporidium galli-like	C. meleagridis: IIIeA17G2R1	Liao et al., 2021	Liao C, Wang T, Koehler AV, Hu M, Gasser RB (2021) Cryptosporidium of birds in pet markets in Wuhan city, Hubei, China. Curr Res Parasitol Vector Borne Dis 1:100025. https://doi.org/10.1016/j.crpvbd.2021.100025	Cryptosporidium of birds in pet markets in Wuhan city, Hubei, China
112	China	Henan Province	nPCR, Sequencing	18S SSU rRNA, HSP70, COWP	Peafowl (Pavo cristatus)	C. xiaoi	─	Liu et al., 2020	Liu X, Zhu H, Meng W, Dong H, Han Q, An Z, Qi M, Ge Y, Wang R (2020) Occurrence of a Cryptosporidium xiaoi-like genotype in peafowl (Pavo cristatus) in China. Parasitol Res 118(12):3555–9. https://doi.org/10.1007/s00436-019-06517-1	Occurrence of a Cryptosporidium xiaoi–like genotype in peafowl (Pavo cristatus) inChina
113	CHINA	Zhejiang Province	cPCR, Sequencing	18S SSU rRNA	PIGS	C. parvum	─	Liu et al., 2021	Liu H, Ni H, Xu J, Wang R, Li Y, Shen Y, Cao J, Yin J (2021) Genotyping and zoonotic potential of Cryptosporidium and Enterocytozoon bieneusi in pigs transported across regions in China. Microb Pathog 154:104823. https://doi.org/10.1016/j.micpath.2021.104823	Genotyping and zoonotic potential of Cryptosporidium and Enterocytozoon bieneusi in pigs transported across regions in China
114	China	Anhui Province	nPCR, Sequencing	18S SSU rRNA	Farm Cattle	C. andersoni	─	Liu et al., 2022	Liu X, Tang L, Li W, Li C, Gu Y (2022) Prevalence and molecular characterization of Cryptosporidium spp. and Enterocytozoon bieneusi from large-scale cattle farms in Anhui Province, China. J Vet Med Sci 84(1):40–7. https://doi.org/10.1292/jvms.21-0425	Prevalence and molecular characterization of Cryptosporidium spp. and Enterocytozoon bieneusi from large-scale cattle farms in Anhui Province, China
115	CHINA	─	nPCR, Sequencing	18S SSU rRNA	Mica, Hamster, Mice, Rats	C. rat genotype III, C. rat genotype IV, C. ubiquitum, C. occultus, C. muris, C. viatorum, C. ratti	─	Liu et al., 2024	Liu L, Xu Q, Jiang A, Zeng F, Zhao W, Tan F (2024) Molecular characterization of Cryptosporidium in wild rodents from the Inner Mongolian Autonomous Region and Liaoning Province, China: assessing host specificity and the potential for zoonotic transmission. Front Vet Sci 11:1406564. https://doi.org/10.3389/fvets.2024.1406564	Molecular characterization of Cryptosporidium in wild rodents from the Inner Mongolian Autonomous Region and Liaoning Province, China: assessing host specificity and the potential for zoonotic transmission
116	China	Harbin	nPCR, Sequencing	18S SSU rRNA	birds	C. parvum, C. meleagridis, C. avium, C. baileyi, C. muris, C. andersoni, C. galli	─	Lu et al., 2022	Lu Y, Pu T, Ma B, Wang L, Zhou M, Chen Y, Li X, Zheng C, Liu H, Liu J, Guan C, Yu H, Dai C, Huang Y, Yang Y, Peng Z, Han L, Chai H, Hou Z (2022) A survey of Cryptosporidium prevalence among birds in two zoos in China. PeerJ 10:e12825. https://doi.org/10.7717/peerj.12825	A survey of Cryptosporidium prevalence among birds in two zoos in China
117	CHINA	Luoyang, Henan , Jiangsu, Zhejiang, and Guangdong provinces	nPCR, Sequencing	18S SSU rRNA, GP60, HSP70 , Actin	guinea pigs	C. homai , C. wrairi, C. hominis + C. homai	C. wrairi: VIIaA13T1	Lv et al., 2022	Lv C, Li C, Wang J, Qian W (2022) Detection and molecular characterization of Cryptosporidium spp. in pet hairless guinea pigs (Cavia porcellus) from China. Parasitol Res 121:2739–2745. https://doi.org/10.1007/s00436-022-07603-7	Detection and molecular characterization of Cryptosporidium spp. in pet hairless guinea pigs (Cavia Porcellus) from China
118	CHINA	Luoyang, Henan , Jiangsu, Zhejiang, and Guangdong provinces	nPCR, Sequencing	18S SSU rRNA, GP60, HSP70 , Actin	guinea pigs	C. homai , C. wrairi	C. wrairi: VIIaA13T1	Lv et al., 2022	Lv C, Li C, Wang J, Qian W (2022) Detection and molecular characterization of Cryptosporidium spp. in pet hairless guinea pigs (Cavia porcellus) from China. Parasitol Res 121:2739–2745. https://doi.org/10.1007/s00436-022-07603-8	Detection and molecular characterization of Cryptosporidium spp. in pet hairless guinea pigs (Cavia Porcellus) from China
119	CHINA	Luoyang, Henan , Jiangsu, Zhejiang, and Guangdong provinces	nPCR, Sequencing	18S SSU rRNA, GP60, HSP70 , Actin	guinea pigs	C. homai	─	Lv et al., 2022	Lv C, Li C, Wang J, Qian W (2022) Detection and molecular characterization of Cryptosporidium spp. in pet hairless guinea pigs (Cavia porcellus) from China. Parasitol Res 121:2739–2745. https://doi.org/10.1007/s00436-022-07603-9	Detection and molecular characterization of Cryptosporidium spp. in pet hairless guinea pigs (Cavia Porcellus) from China
120	CHINA	Henan and Shandong Provinces	nPCR, Sequencing	18S SSU rRNA	Dairy cattle	C. andersoni, C. bovis, C. ryanae, C. suis-like, C. ryanae + C. bovis	─	Ma et al., 2015	Ma J, Li P, Zhao X, Xu H, Wu W, Wang Y, Guo Y, Wang L, Feng Y, Xiao L (2015) Occurrence and molecular characterization of Cryptosporidium spp. and Enterocytozoon bieneusi in dairy cattle, beef cattle and water buffaloes in China. Vet Parasitol 207:220–227. https://doi.org/10.1016/j.vetpar.2014.10.011	Occurrence and molecular characterization of Cryptosporidium spp. and Enterocytozoon bieneusi in dairy cattle, beef cattle and water buffaloes in China
121	CHINA	Henan province	nPCR, Sequencing	18S SSU rRNA	Beef cattle	C. andersoni, C. bovis, C. ryanae, C.ryanae + C.bovis	─	Ma et al., 2015	Ma J, Li P, Zhao X, Xu H, Wu W, Wang Y, Guo Y, Wang L, Feng Y, Xiao L (2015) Occurrence and molecular characterization of Cryptosporidium spp. and Enterocytozoon bieneusi in dairy cattle, beef cattle and water buffaloes in China. Vet Parasitol 207:220–227. https://doi.org/10.1016/j.vetpar.2014.10.012	Occurrence and molecular characterization of Cryptosporidium spp. and Enterocytozoon bieneusi in dairy cattle, beef cattle and water buffaloes in China
122	CHINA	Hunan province	nPCR, Sequencing	18S SSU rRNA	Buffaloes	C. bovis, C. ryanae	─	Ma et al., 2015	Ma J, Li P, Zhao X, Xu H, Wu W, Wang Y, Guo Y, Wang L, Feng Y, Xiao L (2015) Occurrence and molecular characterization of Cryptosporidium spp. and Enterocytozoon bieneusi in dairy cattle, beef cattle and water buffaloes in China. Vet Parasitol 207:220–227. https://doi.org/10.1016/j.vetpar.2014.10.013	Occurrence and molecular characterization of Cryptosporidium spp. and Enterocytozoon bieneusi in dairy cattle, beef cattle and water buffaloes in China
123	China	Ningxia	nPCR, Sequencing	18S SSU rRNA, GP60	Dairy calves	C. parvum, C. andersoni, C. ryanae	C. parvum:ⅡdA15G1, ⅡdA13G1, ⅡdA15G1	Ma et al., 2024a	Ma Y, Zan XQ, Liu JB, Xu LH, Zhao HX (2024a) Molecular detection and characterization of Cryptosporidium spp. and Giardia duodenalis in dairy calves from Ningxia, China. Acta Parasitol 69:1876–1885. https://doi.org/10.1007/s11686-024-00914-y	Molecular Detection and Characterization of Cryptosporidium spp. and Giardia duodenalis in Dairy Calves from Ningxia, China
124	China	Yushu Xiewu, Huzhu Beishan, Hudong, Tianjun	nPCR, Sequencing	18S SSU rRNA	Marmot	C. marmot genotype I, C. marmot genotype II	─	Ma et al., 2024b	Ma L, Jian Y, Wang G, Cai Q, Wang G, Li X, Zhang X, Karanis P (2024b) The prevalence of Cryptosporidium spp. and Giardia duodenalis in Marmota himalayana (Rodentia: Sciuridae) in the Qinghai Tibetan Plateau area, China. Iran J Parasitol 19:162–170. https://doi.org/10.18502/ijpa.v19i2.15852	The Prevalence of Cryptosporidium spp. and Giardia duodenalis in Marmota himalayana (Rodentia: Sciuridae) in the Qinghai Tibetan Plateau area, China
125	China	Yunnan Province	nPCR, Sequencing	18S SSU rRNA, MS1, MS2, MS3, , MS16	Dairy Cattle	C. andersoni, C. bovis, C. ryanae, C. parvum	C. andersoni: A5A4A2A1, A4A4A4A1; C. parvum: IIdA18G1	Meng et al., 2022	Meng YW, Shu FF, Pu LH, Zou Y, Yang JF, Zou FC, Zhu XQ, Li Z, He JJ (2022) Occurrence and molecular characterization of Cryptosporidium spp. in dairy cattle and dairy buffalo in Yunnan Province, Southwest China. Animals 12:1031. https://doi.org/10.3390/ani12081031	Occurrence and Molecular Characterization of Cryptosporidium spp. in Dairy Cattle and Dairy Buffalo in Yunnan Province, Southwest China
126	China	Yunnan Province	nPCR, Sequencing	18S SSU rRNA, MS1, MS2, MS3, , MS17	Dairy Buffalo	C. ryanae	─	Meng et al., 2022	Meng YW, Shu FF, Pu LH, Zou Y, Yang JF, Zou FC, Zhu XQ, Li Z, He JJ (2022) Occurrence and molecular characterization of Cryptosporidium spp. in dairy cattle and dairy buffalo in Yunnan Province, Southwest China. Animals 12:1031. https://doi.org/10.3390/ani12081032	Occurrence and Molecular Characterization of Cryptosporidium spp. in Dairy Cattle and Dairy Buffalo in Yunnan Province, Southwest China
127	CHINA	Guangdong	nPCR, Sequencing	18S SSU rRNA, GP60	African pygmy hedgehogs	C. erinacei, C. horse genotype	C. erinacei: XIIIb; Horse genotype: VIbA13	Meng et al., 2023	Meng X, Chu W, Tang Y, Wang W, Chen Y, Li N, Feng Y, Xiao L, Guo Y (2023) High zoonotic potential and heavy environmental burden of Cryptosporidium spp. and Enterocytozoon bieneusi in farmed and pet African pygmy hedgehogs (Atelerix albiventris). One Health 16:100532. https://doi.org/10.1016/j.onehlt.2023.100532	High zoonotic potential and heavy environmental burden of Cryptosporidium spp. and Enterocytozoon bieneusi in farmed and pet African pygmy hedgehogs (Atelerix albiventris)
128	China	Nationwide	nPCR, Sequencing	18S SSU rRNA, GP60	Sheep	C. xiaoi, C. parvum, C. ubiquitum	C. parvum: IIaA15G2R1, IIaA17G2R1, IIdA19G1, IIdA18G1, C. ubiquitum: XIIa	Mi et al., 2018	Mi R, Wang X, Huang Y, Mu G, Zhang Y, Jia H, Zhang X, Yang H, Wang X, Han X, Chen Z (2018) Sheep as a potential source of zoonotic Cryptosporidium in China. Appl Environ Microbiol 84:e00868-18. https://doi.org/10.1128/AEM.00868-18	Sheep as a Potential Source of Zoonotic Cryptosporidiosis in China
129	China	Xinjiang	nPCR, Sequencing	18S SSU rRNA, GP60	Camels	C. andersoni, C. parvum, C. occultus	C. parvum: IIdA15G1, IIdA19G1; C. parvum If-likeA15G2,	Mi et al., 2024	Mi R, Silayi A, Wang Y, Xia C, Tang W, Gong H, Huang Y, Zhang Y, Yan G, Chen Z (2024) Molecular characterization of Cryptosporidium spp. in Bactrian camels (Camelus bactrianus) from Yili Kazak Autonomous Prefecture of Xinjiang, China. Front Vet Sci 11:1411377. https://doi.org/10.3389/fvets.2024.1411377	Molecular characterization of Cryptosporidium spp. in Bactrian camels (Camelus bactrianus) from Yili Kazak Autonomous Prefecture of Xinjiang, China
130	China	Heilongjiang, Shanxi, Guangxi, Shandong, Zhejiang, Inner Mongolia	nPCR, Sequencing	18S SSU rRNA	Rats	Cryptosporidium sp. novel 2	─	Ni et al., 2021	Ni HB, Sun YZ, Qin SY, Wang YC, Zhao Q, Sun ZY, Zhang M, Yang D, Feng ZH, Guan ZH, Qiu HY, Wang HX, Xue NY, Sun HT (2021) Molecular detection of Cryptosporidium spp. and Enterocytozoon bieneusi infection in wild rodents from six provinces in China. Front Cell Infect Microbiol 11:783508. https://doi.org/10.3389/fcimb.2021.783508	Molecular Detection of Cryptosporidium spp. and Enterocytozoon bieneusi Infection in Wild Rodents From Six Provinces in China
131	China	Heilongjiang, Shanxi, Guangxi, Shandong, Zhejiang, Inner Mongolia	nPCR, Sequencing	18S SSU rRNA	Mice	C. viatorum, Cryptosporidium sp. novel 2, C. rat genotype II, C. rat genotype III	─	Ni et al., 2021	Ni HB, Sun YZ, Qin SY, Wang YC, Zhao Q, Sun ZY, Zhang M, Yang D, Feng ZH, Guan ZH, Qiu HY, Wang HX, Xue NY, Sun HT (2021) Molecular detection of Cryptosporidium spp. and Enterocytozoon bieneusi infection in wild rodents from six provinces in China. Front Cell Infect Microbiol 11:783508. https://doi.org/10.3389/fcimb.2021.783509	Molecular Detection of Cryptosporidium spp. and Enterocytozoon bieneusi Infection in Wild Rodents From Six Provinces in China
132	China	Heilongjiang, Shanxi, Guangxi, Shandong, Zhejiang, Inner Mongolia	nPCR, Sequencing	18S SSU rRNA	Squirrel	C. felis, Cryptosporidium sp. novel 1	─	Ni et al., 2021	Ni HB, Sun YZ, Qin SY, Wang YC, Zhao Q, Sun ZY, Zhang M, Yang D, Feng ZH, Guan ZH, Qiu HY, Wang HX, Xue NY, Sun HT (2021) Molecular detection of Cryptosporidium spp. and Enterocytozoon bieneusi infection in wild rodents from six provinces in China. Front Cell Infect Microbiol 11:783508. https://doi.org/10.3389/fcimb.2021.783510	Molecular Detection of Cryptosporidium spp. and Enterocytozoon bieneusi Infection in Wild Rodents From Six Provinces in China
133	CHINA	Shaanxi + Henan provinces	nPCR, Sequencing	18S SSU rRNA	CASHMERE goats	C. xiaoi, C. parvum, C. ubiquitum.	─	Peng et al., 2016	Peng XQ, Tian GR, Ren GJ, Yu ZQ, Lok JB, Zhang LX, Wang XT, Song JK, Zhao GH (2016) Infection rate of Giardia duodenalis, Cryptosporidium spp. and Enterocytozoon bieneusi in cashmere, dairy and meat goats in China. Infect Genet Evol 41:26–31. https://doi.org/10.1016/j.meegid.2016.03.021	Infection rate of Giardia duodenalis, Cryptosporidium spp. And Enterocytozoon bieneusi in cashmere, dairy and meat goats in China
134	CHINA	Shaanxi + Henan provinces	nPCR, Sequencing	18S SSU rRNA	DAIRY goats	C. xiaoi	─	Peng et al., 2016	Peng XQ, Tian GR, Ren GJ, Yu ZQ, Lok JB, Zhang LX, Wang XT, Song JK, Zhao GH (2016) Infection rate of Giardia duodenalis, Cryptosporidium spp. and Enterocytozoon bieneusi in cashmere, dairy and meat goats in China. Infect Genet Evol 41:26–31. https://doi.org/10.1016/j.meegid.2016.03.022	Infection rate of Giardia duodenalis, Cryptosporidium spp. And Enterocytozoon bieneusi in cashmere, dairy and meat goats in China
135	CHINA	Shaanxi + Henan provinces	nPCR, Sequencing	18S SSU rRNA	MEAT goats	C. xiaoi, C. parvum, C. ubiquitum.	─	Peng et al., 2016	Peng XQ, Tian GR, Ren GJ, Yu ZQ, Lok JB, Zhang LX, Wang XT, Song JK, Zhao GH (2016) Infection rate of Giardia duodenalis, Cryptosporidium spp. and Enterocytozoon bieneusi in cashmere, dairy and meat goats in China. Infect Genet Evol 41:26–31. https://doi.org/10.1016/j.meegid.2016.03.023	Infection rate of Giardia duodenalis, Cryptosporidium spp. And Enterocytozoon bieneusi in cashmere, dairy and meat goats in China
136	CHINA	Shaanxi	nPCR, Sequencing	18S SSU rRNA	CALVES	C. bovis, C. andersoni, C. ryanae	─	Qi et al., 2015a	Qi MZ, Fang YQ, Wang XT, Zhang LX, Wang RJ, Du SZ, Guo YX, Jia YQ, Yao L, Liu QD, Zhao GH (2015a) Molecular characterization of Cryptosporidium spp. in pre-weaned calves in Shaanxi Province, north-western China. J Med Microbiol 64:111–116. https://doi.org/10.1099/jmm.0.079327-0	Molecular characterization of Cryptosporidium spp. in pre-weaned calves in Shaanxi Province, north-western China
137	China	Beijing, Zhengzhou, Anyang, Guiyang	cPCR, Sequencing	18S SSU rRNA, GP60	Chinchillas	C. ubiquitum, C. parvum	C. ubiquitum: XIId	Qi et al., 2015b	Qi M, Luo N, Wang H, Yu F, Wang R, Huang J, Zhang L (2015b) Zoonotic Cryptosporidium spp. and Enterocytozoon bieneusi in pet chinchillas (Chinchilla lanigera) in China. Parasitol Int 64:339–341. https://doi.org/10.1016/j.parint.2015.05.007	Zoonotic Cryptosporidium spp. and Enterocytozoon bieneusi in pet chinchillas (Chinchilla lanigera) in China
138	China	Xinjiang Region	nPCR, RFLP-PCR, Sequencing	18S SSU rRNA, GP60	Dairy Calves	C. parvum, C. bovis, C. ryanae, C. andersoni, C. bovis+C. parvum, C. bovis + C. ryanae	C. parvum: IIdA15G1, IIdA14G1	Qi et al., 2015c	Qi M, Wang H, Jing B, Wang D, Wang R, Zhang L (2015c) Occurrence and molecular identification of Cryptosporidium spp. in dairy calves in Xinjiang, Northwestern China. Vet Parasitol 212:404–407. https://doi.org/10.1016/j.vetpar.2015.07.002	Occurrence and molecular identification of Cryptosporidium spp. in dairy calves in Xinjiang, Northwestern China
139	China	Qinghai, Gansu, Sichuan Provinces, Xizang Tibetan Autonomous region	nPCR, Sequencing	18S SSU rRNA, GP60	Yaks	C. bovis, C. ryanae, C. parvum, C. ubiquitum	C. parvum: IIdA15G1, IIdA18G1, IIdA19G1; C. ubiquitum: XIIa	Qi et al., 2015d	Qi M, Cai J, Wang R, Li J, Jian F, Huang J, Zhou H, Zhang L (2015e) Molecular characterization of Cryptosporidium spp. and Giardia duodenalis from yaks in the central western region of China. BMC Microbiol 15:108. https://doi.org/10.1186/s12866-015-0446-0	Molecular characterization of Cryptosporidium spp. and Giardia duodenalis from yaks in the central western region of China
140	China	Xinjiang	nPCR, Sequencing	18S SSU rRNA	Horse	C. horse genotype	Horse genotype: VIaA15G4	Qi et al., 2015e	Qi M, Zhou H, Wang H, Wang R, Xiao L, Arrowood MJ, Li J, Zhang L (2015f) Molecular identification of Cryptosporidium spp. and Giardia duodenalis in grazing horses from Xinjiang, China. Vet Parasitol 209:169–172. https://doi.org/10.1016/j.vetpar.2015.02.030	Molecular identification of Cryptosporidium spp. and Giardia duodenalis in grazing horses from Xinjiang, China
141	China	Xinjiang Region	nPCR, Sequencing	18S SSU rRNA, MS1, MS2, MS3, MS17	Farm Cattle	C. andersoni	C.andersoni: A1,A4,A2,A1;A4,A5,A2,A1; A4,A5,A4,A1	Qi et al., 2016	Qi M, Wang R, Jing B, Jian F, Ning C, Zhang L (2016) Prevalence and multilocus genotyping of Cryptosporidium andersoni in dairy cattle and He cattle in Xinjiang, China. Infect Genet Evol 44:313–317. https://doi.org/10.1016/j.meegid.2016.07.022	Prevalence and multilocus genotyping of Cryptosporidium andersoni in dairy cattle and He cattle in Xinjiang, China
142	China	Xinjiang Region	nPCR, Sequencing	18S SSU rRNA, MS1, MS2, MS3, MS18	Herd Cattle	C. andersoni	C.andersoni: A1,A4,A2,A1; A4,A5,A2,A1; A4,A5,A4,A1	Qi et al., 2016	Qi M, Wang R, Jing B, Jian F, Ning C, Zhang L (2016) Prevalence and multilocus genotyping of Cryptosporidium andersoni in dairy cattle and He cattle in Xinjiang, China. Infect Genet Evol 44:313–317. https://doi.org/10.1016/j.meegid.2016.07.022	Prevalence and multilocus genotyping of Cryptosporidium andersoni in dairy cattle and He cattle in Xinjiang, China
143	CHINA	Xinjiang,	nPCR, Sequencing	18S SSU rRNA, GP60	sheep	C. xiaoi , C.ubiquitum , C. parvum	C. parvum: IIdA15G1; C. ubiquitum: XIIa	Qi et al., 2019	Qi M, Zhang Z, Zhao A, Jing B, Guan G, Luo J, Zhang L (2019) Distribution and molecular characterization of Cryptosporidium spp., Giardia duodenalis, and Enterocytozoon bieneusi amongst grazing adult sheep in Xinjiang, China. Parasitol Int 71:80–86. https://doi.org/10.1016/j.parint.2019.04.006	Distribution and molecular characterization of Cryptosporidium spp., Giardia duodenalis, and Enterocytozoon bieneusi amongst grazing adult sheep in Xinjiang, China
144	CHINA	Xinjiang	nPCR, Sequencing	18S SSU rRNA, GP60	DAIRY CALVES	C. parvum, C. bovis, C. ryanae, C. andersoni,	C. parvum: IIdA15G1	Qi et al., 2020a	Qi M, Zhang K, Huang M, Wang S, Xu C, Wang T, Jing B, Li J (2020a) Longitudinal detection of Cryptosporidium spp. in 1–10-week-old dairy calves on a farm in Xinjiang, China. Parasitol Res 119:3839–3844. https://doi.org/10.1007/s00436-020-06904-z	Longitudinal detection of Cryptosporidium spp. in 1–10-week-old dairy calves on a farm in Xinjiang, China
145	China	Xinjiang province	nPCR, Sequencing	18S SSU rRNA, GP60	Pig farms	C. suis, C. scrofarum, C. parvum	C. parvum: IIdA14G1, IIdA15G1	Qi et al., 2020b	Qi M, Zhang Q, Xu C, Zhang Y, Xing J, Tao D, Li J, Zhang L (2020b) Prevalence and molecular characterization of Cryptosporidium spp. in pigs in Xinjiang, China. Acta Trop 209:105551. https://doi.org/10.1016/j.actatropica.2020.105551	Prevalence and molecular characterization of Cryptosporidium spp. in pigs in Xinjiang, China
146	China	Xinjiang	nPCR, Sequencing	18S SSU rRNA, GP60	Mink farm	C. canis, C. parvum, C. mink genotype	C. parvum: IIdA15G1; Cryptosporidium mink genotype, XeA5G1	Qian et al., 2020	Qian W, Zhang Y, Jiang Y, Zhao A, Lv C, Qi M (2020) Molecular characterization of Cryptosporidium spp. in minks (Neovison vison), blue foxes (Vulpes lagopus), and raccoon dogs (Nyctereutes procyonoides) in farms from Xinjiang, Northwest China. Parasitol Res 119:3923–3927. https://doi.org/10.1007/s00436-020-06909-8	Molecular characterization of Cryptosporidium spp. in minks (Neovison vison), blue foxes (Vulpes lagopus), and raccoon dogs (Nyctereutes procyonoides) in farms from Xinjiang, Northwest China
147	China	Xinjiang	nPCR, Sequencing	18S SSU rRNA, GP60	Blue fox	C. canis	─	Qian et al., 2020	Qian W, Zhang Y, Jiang Y, Zhao A, Lv C, Qi M (2020) Molecular characterization of Cryptosporidium spp. in minks (Neovison vison), blue foxes (Vulpes lagopus), and raccoon dogs (Nyctereutes procyonoides) in farms from Xinjiang, Northwest China. Parasitol Res 119:3923–3927. https://doi.org/10.1007/s00436-020-06909-9	Molecular characterization of Cryptosporidium spp. in minks (Neovison vison), blue foxes (Vulpes lagopus), and raccoon dogs (Nyctereutes procyonoides) in farms from Xinjiang, Northwest China
148	China	Xinjiang	nPCR, Sequencing	18S SSU rRNA, GP60	Raccoon dog	C. canis	─	Qian et al., 2020	Qian W, Zhang Y, Jiang Y, Zhao A, Lv C, Qi M (2020) Molecular characterization of Cryptosporidium spp. in minks (Neovison vison), blue foxes (Vulpes lagopus), and raccoon dogs (Nyctereutes procyonoides) in farms from Xinjiang, Northwest China. Parasitol Res 119:3923–3927. https://doi.org/10.1007/s00436-020-06909-10	Molecular characterization of Cryptosporidium spp. in minks (Neovison vison), blue foxes (Vulpes lagopus), and raccoon dogs (Nyctereutes procyonoides) in farms from Xinjiang, Northwest China
149	China	Nyima County, Shuanghu County, Shenza County, and Baingoin County	nPCR, Sequencing	18S SSU rRNA	Tibetan Antelope	C. xiaoi, C. ubiquitum	─	Qin et al., 2021	Qin S, Sun H, Lyu C, Zhu J, Wang Z, Ma T, Zhao Q, Lan Y, He W (2021) Prevalence and characterization of Cryptosporidium species in Tibetan antelope (Pantholops hodgsonii). Front Cell Infect Microbiol 11:713873. https://doi.org/10.3389/fcimb.2021.713873	Prevalence and Characterization of Cryptosporidium Species in Tibetan Antelope (Pantholops hodgsonii)
150	CHINA	Yunnan Province	nPCR, Sequencing	18S SSU rRNA, GP60	Macaca mulatta	C. parvum	C. parvum: IIdA20G1	Shu et al., 2022	Shu F, Song S, Wei Y, Li F, Guo Y, Feng Y, Xiao L, Li N (2022) High zoonotic potential of Cryptosporidium spp., Giardia duodenalis, and Enterocytozoon bieneusi in wild nonhuman primates from Yunnan Province, China. Parasites Vectors 15:1. https://doi.org/10.1186/s13071-022-05217-7	High zoonotic potential of Cryptosporidium spp., Giardia duodenalis, and Enterocytozoon bieneusi in wild nonhuman primates from Yunnan Province, China
151	China	Harbin, Songyuan, Qiqihar, Daqing	nPCR, Sequencing	18S SSU rRNA, GP60	Cattle	C. parvum, C.bovis, C. ryanae , C.andersoni, C. suis-like genotype	C. parvum: IIdA15G1, IIdA20G1	Tao et al., 2018	Tao W, Li Y, Yang H, Song M, Lu Y, Li W (2018) Widespread occurrence of zoonotic Cryptosporidium species and subtypes in dairy cattle from Northeast China: public health concerns. J Parasitol 104:10–17. https://doi.org/10.1645/17-140	Widespread Occurrence of Zoonotic Cryptosporidium Species and Subtypes in Dairy Cattle from Northeast China: Public Health Concerns
152	China	Heilongjiang, Jilin, Inner Mongolia, Liaoning,	nPCR, Sequencing	18S SSU rRNA	Dairy calves	C. parvum, C. bovis, C. ryanane, C. andersoni	─	Tao et al., 2020	Tao W, Ni H, Du H, Jiang J, Li J, Qiu H, Ye-Li N, Zhang X (2020) Molecular detection of Cryptosporidium and Enterocytozoon bieneusi in dairy calves and sika deer in four provinces in Northern China. Parasitol Res 119:105–114. https://doi.org/10.1007/s00436-019-06498-1	Molecular detection of Cryptosporidium and Enterocytozoon bieneusi in dairy calves and sika deer in four provinces in Northern China
153	China	Heilongjiang, Jilin, Inner Mongolia, Liaoning,	nPCR, Sequencing	18S SSU rRNA	Sika deer (Cervus nippon)	C. deer genotype	─	Tao et al., 2020	Tao W, Ni H, Du H, Jiang J, Li J, Qiu H, Ye-Li N, Zhang X (2020) Molecular detection of Cryptosporidium and Enterocytozoon bieneusi in dairy calves and sika deer in four provinces in Northern China. Parasitol Res 119:105–114. https://doi.org/10.1007/s00436-019-06498-2	Molecular detection of Cryptosporidium and Enterocytozoon bieneusi in dairy calves and sika deer in four provinces in Northern China
154	China	Sichuan, Chongqing, Yunnan, Henan, Shanxi	nPCR, Sequencing	18S SSU rRNA	Panda	C. andersoni	─	Wang et al., 2015a	Wang T, Chen Z, Yu H, Xie Y, Gu X, Lai W, Peng X, Yang G (2015a) Prevalence of Cryptosporidium infection in captive lesser panda (Ailurus fulgens) in China. Parasitol Res 114:773–776. https://doi.org/10.1007/s00436-014-4290-1	Prevalence of Cryptosporidium infection in captive lesser panda (Ailurus fulgens) in China
155	China	Sichuan Province	cPCR, Sequencing	18S SSU rRNA	Giant pandas	C. andersoni	─	Wang et al., 2015b	Wang T, Chen Z, Xie Y, Hou R, Wu Q, Gu X, Lai W, Peng X, Yang G (2015b) Prevalence and molecular characterization of Cryptosporidium in giant panda (Ailuropoda melanoleuca) in Sichuan province, China. Parasites Vectors 8:1. https://doi.org/10.1186/s13071-015-0953-8	Prevalence and molecular characterization of Cryptosporidium in giant panda (Ailuropoda melanoleuca) inSichuanprovince,China
156	China	Sichuan Province	cPCR, Sequencing	18S SSU rRNA	Giant pandas	C. andersoni	─	Wang et al., 2015b	Wang T, Chen Z, Xie Y, Hou R, Wu Q, Gu X, Lai W, Peng X, Yang G (2015b) Prevalence and molecular characterization of Cryptosporidium in giant panda (Ailuropoda melanoleuca) in Sichuan province, China. Parasites Vectors 8:1. https://doi.org/10.1186/s13071-015-0953-9	Prevalence and molecular characterization of Cryptosporidium in giant panda (Ailuropoda melanoleuca) inSichuanprovince,China
157	China	Henan Province	nPCR, Sequencing	18S SSU rRNA	Pigs	C. suis, C. scrofarum	─	Wang et al., 2018	Wang H, Zhang Y, Wu Y, Li J, Qi M, Li T, Wang J, Wang R, Zhang S, Jian F, Ning C, Zhang L (2018) Occurrence, molecular characterization, and assessment of zoonotic risk of Cryptosporidium spp., Giardia duodenalis, and Enterocytozoon bieneusi in pigs in Henan, Central China. J Eukaryot Microbiol 65:893–901. https://doi.org/10.1111/jeu.12634	Occurrence, Molecular Characterization, and Assessment of Zoonotic Risk of Cryptosporidium spp., Giardia duodenalis, and Enterocytozoon bieneusi in Pigs in Henan, Central China
158	CHINA	Sanmenxia city	nPCR, Sequencing	18S SSU rRNA	Migratory Whooper Swans (Cygnus cygnus)	C. parvum, C. andersoni, C. goose genotype II	─	Wang et al., 2019	Wang K, Gazizova A, Wang Y, Zhang K, Zhang Y, Chang Y, Cui Y, Zhang Y, Zhang S, Zhang L (2019) First detection of Cryptosporidium spp. in migratory whooper swans (Cygnus cygnus) in China. Microorganisms 8:6. https://doi.org/10.3390/microorganisms8010006	First Detection of Cryptosporidium spp. in Migratory Whooper Swans (Cygnus cygnus) in China
159	China	Xinjiang	nPCR, Sequencing	18S SSU rRNA, GP60	Donkeys	C. parvum, C. hominis, C. horse genotype	C. hominis: IkA16, IkA16G1; C. parvum: IIdA15G1; Horse genotype: VIaA15G4	Wang et al., 2020a	Wang W, Zhang Z, Zhang Y, Zhao A, Jing B, Zhang L, Liu P, Qi M, Zhao W (2020a) Prevalence and genotypic identification of Cryptosporidium in free-ranging and farm-raised donkeys (Equus asinus asinus) in Xinjiang, China. Parasite 27:45. https://doi.org/10.1051/parasite/2020042	Prevalence and genotypic identification of Cryptosporidium in free-ranging and farm-raised donkeys (Equus asinus asinus) in Xinjiang, China
160	China	Gansu province	nPCR, Sequencing	18S SSU rRNA, GP60	Dairy Cattle	C. andersoni, C. parvum, C. bovis, C. ryanae	C. parvum: IIdA19G1, IIdA15G1	Wang et al., 2020b	Wang Y, Cao J, Chang Y, Yu F, Zhang S, Wang R, Zhang L (2020b) Prevalence and molecular characterization of Cryptosporidium spp. and Giardia duodenalis in dairy cattle in Gansu, northwest China. Parasite 27:62. https://doi.org/10.1051/parasite/2020058	Prevalence and molecular characterization of Cryptosporidium spp. and Giardia duodenalis in dairy cattle in Gansu, northwest China
161	China	Heilongjiang and Fujian Provinces	nPCR, Sequencing	18S SSU rRNA,MS1, MS2, MS3 , MS16	Holstein calves	C. andersoni and C. rat genotype IV	C. andersoni: A4,A4,A4,A1	Wang et al., 2020c	Wang S, Sun Y, Zhou H, Lu G, Qi M, Liu W, Zhao W (2020c) Prevalence and genotypic identification of Cryptosporidium spp. and Enterocytozoon bieneusi in captive Asiatic black bears (Ursus thibetanus) in Heilongjiang and Fujian provinces of China. BMC Vet Res 16(1). https://doi.org/10.1186/s12917-020-02292-9	Prevalence and genotypic identification of Cryptosporidium spp. and Enterocytozoon bieneusi in captive Asiatic black bears (Ursus thibetanus) in Heilongjiang and Fujian provinces of China
162	China	Yunnan	nPCR, Sequencing	18S SSU rRNA	Pet dogs	C. canis	─	Wang et al., 2021	Wang Y, Zou Y, Yu Z, Chen D, Gui B, Yang J, Zhu X, Liu G, Zou F (2021) Molecular investigation of zoonotic intestinal protozoa in pet dogs and cats in Yunnan Province, southwestern China. Pathogens 10(9):1107. https://doi.org/10.3390/pathogens10091107	Molecular Investigation of Zoonotic Intestinal Protozoa in Pet Dogs and Cats in Yunnan Province, Southwestern China
163	China	Yunnan	nPCR, Sequencing	18S SSU rRNA	Pet cats	C. felis	─	Wang et al., 2021	Wang Y, Zou Y, Yu Z, Chen D, Gui B, Yang J, Zhu X, Liu G, Zou F (2021) Molecular investigation of zoonotic intestinal protozoa in pet dogs and cats in Yunnan Province, southwestern China. Pathogens 10(9):1107. https://doi.org/10.3390/pathogens10091108	Molecular Investigation of Zoonotic Intestinal Protozoa in Pet Dogs and Cats in Yunnan Province, Southwestern China
164	China	Zhengzhou, Kunming, Guangzhou, Shanghai	nPCR, Sequencing	18S SSU rRNA	Laboratory mice	C. parvum, C.muris, C. tyzzeri, C. homai	─	Wang et al., 2022a	Wang N, Wang K, Liu Y, Zhang X, Zhao J, Zhang S, Zhang L (2022a) Molecular characterization of Cryptosporidium spp., Enterocytozoon bieneusi and Giardia duodenalis in laboratory rodents in China. Parasite 29:46. https://doi.org/10.1051/parasite/2022046	Molecular characterization of Cryptosporidium spp., Enterocytozoon bieneusi and Giardia duodenalis in laboratory rodents in China
165	CHINA	Shandong Province	nPCR, Sequencing	18S SSU rRNA, GP60	Mink	C. canis, C. mink genotype	C.canis: XXd2 ,XXf1 ,XXf2; C.minxk genotyp: XfA5G1R1,XgA5G1R1	Wang et al., 2022b	Wang W, Wei Y, Cao S, Wu W, Zhao W, Guo Y, Xiao L, Feng Y, Li N (2022b) Divergent Cryptosporidium species and host-adapted Cryptosporidium canis subtypes in farmed minks, raccoon dogs and foxes in Shandong, China. Front Cell Infect Microbiol 12. https://doi.org/10.3389/fcimb.2022.980917	Divergent Cryptosporidium species and host-adapted Cryptosporidium canis subtypes in farmed minks, raccoon dogs and foxes in Shandong, China
166	CHINA	Shandong Province	nPCR, Sequencing	18S SSU rRNA, GP60	Raccoon dog	C. canis	C.canis: XXa2 ,XXa4	Wang et al., 2022b	Wang W, Wei Y, Cao S, Wu W, Zhao W, Guo Y, Xiao L, Feng Y, Li N (2022b) Divergent Cryptosporidium species and host-adapted Cryptosporidium canis subtypes in farmed minks, raccoon dogs and foxes in Shandong, China. Front Cell Infect Microbiol 12. https://doi.org/10.3389/fcimb.2022.980918	Divergent Cryptosporidium species and host-adapted Cryptosporidium canis subtypes in farmed minks, raccoon dogs and foxes in Shandong, China
167	CHINA	Shandong Province	nPCR, Sequencing	18S SSU rRNA, GP60	Fox	C. canis, C. meleagridis	C.canis: XXg1, XXg2, XXg3 , C. meleagridis: IIIeA17G2R1,IIIeA19G2R1 ,IIIeA21G2R1	Wang et al., 2022b	Wang W, Wei Y, Cao S, Wu W, Zhao W, Guo Y, Xiao L, Feng Y, Li N (2022b) Divergent Cryptosporidium species and host-adapted Cryptosporidium canis subtypes in farmed minks, raccoon dogs and foxes in Shandong, China. Front Cell Infect Microbiol 12. https://doi.org/10.3389/fcimb.2022.980919	Divergent Cryptosporidium species and host-adapted Cryptosporidium canis subtypes in farmed minks, raccoon dogs and foxes in Shandong, China
168	China	Zhengzhou, Kunming, Guangzhou, Shanghai	nPCR, Sequencing	18S SSU rRNA	Laboratory rats	C. tyzzeri	─	Wang et al., 2022a	Wang N, Wang K, Liu Y, Zhang X, Zhao J, Zhang S, Zhang L (2022a) Molecular characterization of Cryptosporidium spp., Enterocytozoon bieneusi and Giardia duodenalis in laboratory rodents in China. Parasite 29:46. https://doi.org/10.1051/parasite/2022046	Molecular characterization of Cryptosporidium spp., Enterocytozoon bieneusi and Giardia duodenalis in laboratory rodents in China
169	China	Zhengzhou, Kunming, Guangzhou, Shanghai	nPCR, Sequencing	18S SSU rRNA	Mice	C. parvum, C. muris, C. tyzzeri	─	Wang et al., 2022a	Wang N, Wang K, Liu Y, Zhang X, Zhao J, Zhang S, Zhang L (2022a) Molecular characterization of Cryptosporidium spp., Enterocytozoon bieneusi and Giardia duodenalis in laboratory rodents in China. Parasite 29:46. https://doi.org/10.1051/parasite/2022047	Molecular characterization of Cryptosporidium spp., Enterocytozoon bieneusi and Giardia duodenalis in laboratory rodents in China
170	China	Zhengzhou, Kunming, Guangzhou, Shanghai	nPCR, Sequencing	18S SSU rRNA	Laboratory guinea pigs	C. homai	─	Wang et al., 2022a	Wang N, Wang K, Liu Y, Zhang X, Zhao J, Zhang S, Zhang L (2022a) Molecular characterization of Cryptosporidium spp., Enterocytozoon bieneusi and Giardia duodenalis in laboratory rodents in China. Parasite 29:46. https://doi.org/10.1051/parasite/2022048	Molecular characterization of Cryptosporidium spp., Enterocytozoon bieneusi and Giardia duodenalis in laboratory rodents in China
171	China	Xinjiang	nPCR, Sequencing	18S SSU rRNA, GP60	Sheeps	C. xiaoi, C. parvum, C. ubiquitum	C. parvum: IIdA19G1, IIdA15G1	Wang et al., 2023a	Wang Z, Peng X, Bo X, Zhang B, Zhang Y, Yu F, Zhao A, Zhang Z, Qi M (2023a) Molecular evaluation of Cryptosporidium spp. in sheep in southern Xinjiang, China. Parasitol Res 122(12):2989–2997. https://doi.org/10.1007/s00436-023-07988-z	Molecular evaluation of Cryptosporidium spp. in sheep in southern Xinjiang, China
172	China	Ningxia province	nPCR, RFLP-PCR, Sequencing	18S SSU rRNA,GP60	Diary Cattle	C. bovis, C. andersoni, C. ryanae, C. parvum	C. parvum: IIdA15G1, IIdA20G1	Wang et al., 2024a	Wang M, Zhang S, Zhang Z, Qian X, Chai H, Wang Y, Fan W, Yi C, Ding Y, Han W, Zhao L, Liu Y (2024a) Prevalence and molecular characterization of Cryptosporidium spp., Enterocytozoon bieneusi, and Giardia duodenalis in dairy cattle in Ningxia, northwestern China. Vet Res Commun 48(4):2629–2643. https://doi.org/10.1007/s11259-024-10364-6	Prevalence and molecular characterization of Cryptosporidium spp., Enterocytozoon bieneusi, and Giardia duodenalis in dairy cattle in Ningxia, northwestern China
173	China	northern China	nPCR, Sequencing	18S SSU rRNA, GP60	Diarrheic Calves	C. parvum, C. bovis	C. parvum: IIdA15G1, IIdA17G1, IIdA19G1, IIdA20G1	Wang et al., 2024b	Wang X, Yan A, Wang B, Sun W, Pan B (2024b) Prevalence and molecular characterization of Cryptosporidium spp. in pre-weaned diarrheic dairy calves and their bedding materials in northern China. Parasitol Res 123(10). https://doi.org/10.1007/s00436-024-08360-5	Prevalence and molecular characterization of Cryptosporidium spp. in pre-weaned diarrheic dairy calves and their bedding materials in northern China
174	CHINA	─	nPCR, Sequencing	18S SSU rRNA	GOATS	C. xiaoi, C. ubiquitum, C. andersoni	─	Wang et al., 2022c	Wang P, Zheng L, Liu L, Yu F, Jian Y, Wang R, Zhang S, Zhang L, Ning C, Jian F (2022c) Genotyping of Cryptosporidium spp., Giardia duodenalis and Enterocytozoon bieneusi from sheep and goats in China. BMC Vet Res 18(1). https://doi.org/10.1186/s12917-022-03447-6	Genotyping of Cryptosporidium spp., Giardia duodenalis and Enterocytozoon bieneusi from sheep and goats in China
175	China	South Central China	nPCR, Sequencing	18S SSU rRNA,GP60	Bamboo rats (Rhizomys sinensis)	C. parvum, C. occultus, C. bamboo rat genotype I, C. bamboo rat genotype II	C. parvum: IIdA15G1, IIpA19	Wei et al., 2019	Wei Z, Liu Q, Zhao W, Jiang X, Zhang Y, Zhao A, Jing B, Lu G, Qi M (2019) Prevalence and diversity of Cryptosporidium spp. in bamboo rats (Rhizomys sinensis) in South Central China. Int J Parasitol Parasites Wildl 9:312–316. https://doi.org/10.1016/j.ijppaw.2019.06.010	Prevalence and diversity of Cryptosporidium spp. in bamboo rats (Rhizomys sinensis) in South Central China
176	CHINA	Yangxin County, Shandong Province	nPCR	18S SSU rRNA	Neonatal Calves	C. parvum	─	Wei et al., 2020	Wei X, Wang W, Dong Z, Cheng F, Zhou X, Li B, Zhang J (2020) Detection of infectious agents causing neonatal calf diarrhea on two large dairy farms in Yangxin County, Shandong Province, China. Front Vet Sci 7. https://doi.org/10.3389/fvets.2020.589126	Detection of Infectious Agents Causing Neonatal Calf Diarrhea on Two Large Dairy Farms in Yangxin County, Shandong Province, China
177	China	Gansu province	nPCR, Sequencing	18S SSU rRNA, GP60	Tibetan sheep	C. ubiquitum	C. ubiquitum: XIIa	Wu et al., 2018	Wu Y, Chang Y, Chen Y, Zhang X, Li D, Zheng S, Wang L, Li J, Ning C, Zhang L (2018) Occurrence and molecular characterization of Cryptosporidium spp., Giardia duodenalis, and Enterocytozoon bieneusi from Tibetan sheep in Gansu, China. Infect Genet Evol 64:46–51. https://doi.org/10.1016/j.meegid.2018.06.012	Occurrence and molecular characterization of Cryptosporidium spp., Giardia duodenalis, and Enterocytozoon bieneusi from Tibetan sheep in Gansu, China
178	CHINA	TIBET	nPCR, Sequencing	18S SSU rRNA, MS1, MS2, MS3, MS16	YAKS	C. andersoni, C. bovis	C. andersoni: A5,A4,A2,A1	Wu et al., 2019	Wu Y, Chang Y, Zhang X, Chen Y, Li D, Wang L, Zheng S, Wang R, Zhang S, Jian F, Ning C, Li J, Zhang L (2019) Molecular characterization and distribution of Cryptosporidium spp., Giardia duodenalis, and Enterocytozoon bieneusi from yaks in Tibet, China. BMC Vet Res 15(1). https://doi.org/10.1186/s12917-019-2172-6	Molecular characterization and distribution of Cryptosporidium spp., Giardia duodenalis, and Enterocytozoon bieneusi from yaks in Tibet, China
179	CHINA	Xinjiang	RFLP-PCR, Sequencing	18S SSU rRNA, GP60	CALVES	C. parvum, C. ryanae, C. bovis.	C. parvum: IIdA15G1, IIdA20G1, IIdA14G1, IIdA19G1	Wu et al., 2020a	Wu Y, Zhang K, Zhang Y, Jing B, Chen Y, Xu C, Wang T, Qi M, Zhang L (2020a) Genetic diversity of Cryptosporidium parvum in neonatal dairy calves in Xinjiang, China. Pathogens 9(9):692. https://doi.org/10.3390/pathogens9090692	Genetic Diversity of Cryptosporidium parvum in Neonatal Dairy Calves in Xinjiang, China
180	CHINA	TIBET	nPCR+Sequencing	18S SSU rRNA	Tibetan yellow cattle	C. bovis	─	Wu et al., 2020b	Wu Y, Chen Y, Chang Y, Zhang X, Li D, Wang L, Zheng S, Wang R, Zhang S, Li J, Zhang L (2020b) Genotyping and identification of Cryptosporidium spp., Giardia duodenalis and Enterocytozoon bieneusi from free-range Tibetan yellow cattle and cattle–yak in Tibet, China. Acta Trop 212:105671. https://doi.org/10.1016/j.actatropica.2020.105671	Genotyping and identification of Cryptosporidium spp., Giardia duodenalis and Enterocytozoon bieneusi from free–range Tibetan yellow cattle and cattle–yak in Tibet, China
181	CHINA	Shishou	nPCR, Sequencing	18S SSU rRNA, GP60	Père David's deer	C. parvum, C. deer genotype	C. parvum: IIdA20G1	Xie et al., 2019	Xie F, Zhang Z, Zhao A, Jing B, Qi M, Wang R (2019) Molecular characterization of Cryptosporidium and Enterocytozoon bieneusi in Père David’s deer (Elaphurus davidianus) from Shishou, China. Int J Parasitol Parasites Wildl 10:184–187. https://doi.org/10.1016/j.ijppaw.2019.09.001	Molecular characterization of Cryptosporidium and Enterocytozoon bieneusi in Père David's deer (Elaphurus davidianus) from Shishou, China
182	CHINA	SHANGAI	nPCR	18S SSU rRNA	DOGS	C. canis	─	Xu et al., 2016	Xu H, Jin Y, Wu W, Li P, Wang L, Li N, Feng Y, Xiao L (2016) Genotypes of Cryptosporidium spp., Enterocytozoon bieneusi and Giardia duodenalis in dogs and cats in Shanghai, China. Parasites Vectors 9(1). https://doi.org/10.1186/s13071-016-1409-5	Genotypes of Cryptosporidium spp., Enterocytozoon bieneusi and Giardia duodenalis in dogs and cats in Shanghai, CHINA
183	CHINA	SHANGAI	nPCR	18S SSU rRNA	CATS	C. felis	─	Xu et al., 2016	Xu H, Jin Y, Wu W, Li P, Wang L, Li N, Feng Y, Xiao L (2016) Genotypes of Cryptosporidium spp., Enterocytozoon bieneusi and Giardia duodenalis in dogs and cats in Shanghai, China. Parasites Vectors 9(1). https://doi.org/10.1186/s13071-016-1409-6	Genotypes of Cryptosporidium spp., Enterocytozoon bieneusi and Giardia duodenalis in dogs and cats in Shanghai, CHINA
184	CHINA	Gansu Province	nPCR, Sequencing	18S SSU rRNA	Marmot	C. rubeyi, C. ground squirrel genotype II, C. chipmunk genotype V, C. horse genotype	─	Xu et al., 2022	Xu J, Liu H, Jiang Y, Jing H, Cao J, Yin J, Li T, Sun Y, Shen Y, Wang X (2022) Genotyping and subtyping of Cryptosporidium spp. and Giardia duodenalis isolates from two wild rodent species in Gansu Province, China. Sci Rep 12(1). https://doi.org/10.1038/s41598-022-16196-1	Genotyping and subtyping of Cryptosporidium spp. and Giardia duodenalis isolates from two wild rodent species in Gansu Province, China
185	CHINA	Gansu Province	nPCR, Sequencing	18S SSU rRNA	Squirrel	C. rubeyi, C. ground squirrel genotype II, C. chipmunk genotype V, C. horse genotype	─	Xu et al., 2022	Xu J, Liu H, Jiang Y, Jing H, Cao J, Yin J, Li T, Sun Y, Shen Y, Wang X (2022) Genotyping and subtyping of Cryptosporidium spp. and Giardia duodenalis isolates from two wild rodent species in Gansu Province, China. Sci Rep 12(1). https://doi.org/10.1038/s41598-022-16196-2	Genotyping and subtyping of Cryptosporidium spp. and Giardia duodenalis isolates from two wild rodent species in Gansu Province, China
186	China	Heilongjiang	nPCR, Sequencing	18S SSU rRNA, GP60	Calves	C.parvum, C.ryanae	C. parvum: IIdA20G1	Xue et al., 2020	Xue N, Liu F, Tao W, Zhao Q, Qiu H, Hu Y, Chen Y, Wei X, Wang W, Gao D, Ni H, Wang C (2020) Molecular detection of Cryptosporidium spp. and Enterocytozoon bieneusi in Longjiang Wagyu cattle in Northeastern China. Microb Pathog 149:104526. https://doi.org/10.1016/j.micpath.2020.104526	Molecular detection of Cryptosporidium spp. and Enterocytozoon bieneusi in Longjiang Wagyu cattle in Northeastern China
187	China	Heilongjiang,Jilin, and Liaoning provinces	nPCR, Sequencing	18S SSU rRNA, GP60	Foxes	C. canis, C. meleagridis	─	Yang et al., 2018	Yang Z, Zhao W, Wang J, Ren G, Zhang W, Liu A (2018) Molecular detection and genetic characterization of Cryptosporidium spp. in farmed foxes, minks, and raccoon dogs in northeastern China. Parasitol Res 117(1):169–175. https://doi.org/10.1007/s00436-017-5686-5	Molecular detection and genetic characterizations of Cryptosporidium spp. in farmed foxes, minks, and raccoon dogs in northeastern China
188	China	Heilongjiang,Jilin, and Liaoning provinces	nPCR, Sequencing	18S SSU rRNA, GP60	Minks	C. canis, C. mink genotype	Mink genotype: XcA5G1R1	Yang et al., 2018	Yang Z, Zhao W, Wang J, Ren G, Zhang W, Liu A (2018) Molecular detection and genetic characterization of Cryptosporidium spp. in farmed foxes, minks, and raccoon dogs in northeastern China. Parasitol Res 117(1):169–175. https://doi.org/10.1007/s00436-017-5686-6	Molecular detection and genetic characterizations of Cryptosporidium spp. in farmed foxes, minks, and raccoon dogs in northeastern China
189	China	Qinghai	nPCR, RFLP-PCR, Sequencing	18S SSU rRNA, GP60	Sheep	C. xiaoi, C. ubiquitum, C. bovis, C. ryanae	C. ubiquitum: XIIa	Yang et al., 2022	Yang F, Ma L, Gou J, Yao H, Ren M, Yang B, Lin Q (2022) Seasonal distribution of Cryptosporidium spp., Giardia duodenalis and Enterocytozoon bieneusi in Tibetan sheep in Qinghai, China. Parasites Vectors 15(1). https://doi.org/10.1186/s13071-022-05442-0	Seasonal distribution of Cryptosporidium spp., Giardia duodenalis and Enterocytozoon bieneusi in Tibetan sheep in Qinghai, China
190	China	Shaanxi	nPCR, Sequencing	18S SSU rRNA, GP60	Dairy goats	C. parvum, C. xiaoi	C. parvum: IIdA19G1, IIdA19G2; C. xiaoi: XXIIIa, XXIIIg, XXIIIa + XXIIIg	Yang et al., 2023	Yang X, Wang J, Huang S, Song J, Fan Y, Zhao G (2023) Molecular characterization of Cryptosporidium spp., Giardia duodenalis, Enterocytozoon bieneusi and Escherichia coli in dairy goat kids with diarrhea in partial regions of Shaanxi Province, China. Animals 13(18):2922. https://doi.org/10.3390/ani13182922	Molecular Characterization of Cryptosporidium spp., Giardia duodenalis, Enterocytozoon bieneusi and Escherichia coli in Dairy Goat Kids with Diarrhea in Partial Regions of Shaanxi Province, China
191	China	Beijing and Shangqiu	nPCR, Sequencing	18S SSU rRNA	Java Sparrows (Lonchura oryzivora)	C. baileyi	─	Yao et al., 2017	Yao Q, Zhang X, Chen K, Ma J, Zheng W, Xu X, Zhu X (2017) Prevalence and genetic characterization of Cryptosporidium infection in Java sparrows (Lonchura oryzivora) in northern China. Biomed Res Int 2017:1–4. https://doi.org/10.1155/2017/2318476	Prevalence and Genetic Characterization of Cryptosporidium Infection in Java Sparrows (Lonchura oryzivora) in Northern China
192	CHINA	─	nPCR+Sequencing	18S SSU rRNA	masked palm civets	C. bamboo rat genotype II	─	Yu et al., 2020	Yu Z, Wen X, Huang X, Yang R, Guo Y, Feng Y, Xiao L, Li N (2020) Molecular characterization and zoonotic potential of Enterocytozoon bieneusi, Giardia duodenalis and Cryptosporidium sp. in farmed masked palm civets (Paguma larvata) in southern China. Parasites Vectors 13(1). https://doi.org/10.1186/s13071-020-04274-0	Molecular characterization and zoonotic potential of Enterocytozoon bieneusi, Giardia duodenalis and Cryptosporidium sp. in farmed masked palm civets (Paguma larvata) in southern China
193	China	NXHAR and Gansu	nPCR, Sequencing	18S SSU rRNA, GP60	Dairy Cattle	C. andersoni, C. ryanae, C. bovis, C. parvum	C. parvum: IIdA15G1	Zhang et al., 2015b	Zhang X, Tan Q, Zhou D, Ni X, Liu G, Yang Y, Zhu X (2015b) Prevalence and molecular characterization of Cryptosporidium spp. in dairy cattle, northwest China. Parasitol Res 114(7):2781–2787. https://doi.org/10.1007/s00436-015-4537-5	Prevalence and molecular characterization of Cryptosporidium spp. in dairy cattle, northwest China
194	CHINA	Jilin Province, Heilongjiang Province, and Hebei Province	nPCR, Sequencing	18S SSU rRNA	farmed Arctic foxes (Vulpes lagopus)	C. canis	─	Zhang et al., 2016a	Zhang X, Cong W, Ma J, Lou Z, Zheng W, Zhao Q, Zhu X (2016a) First report of Cryptosporidium canis in farmed Arctic foxes (Vulpes lagopus) in China. Parasites Vectors 9(1). https://doi.org/10.1186/s13071-016-1396-6	First report of Cryptosporidium canis in farmed Arctic foxes (Vulpes lagopus) in China
195	CHINA	suburban Harbin	nPCR, Sequencing	18S SSU rRNA	foxes	C. canis	─	Zhang et al., 2016b	Zhang S, Tao W, Liu C, Jiang Y, Wan Q, Li Q, Yang H, Lin Y, Li W (2016b) First report of Cryptosporidium canis in foxes (Vulpes vulpes) and raccoon dogs (Nyctereutes procyonoides) and identification of several novel subtype families for Cryptosporidium mink genotype in minks (Mustela vison) in China. Infect Genet Evol 41:21–25. https://doi.org/10.1016/j.meegid.2016.03.016	First report of Cryptosporidium canis in foxes (Vulpes vulpes) and raccoon dogs (Nyctereutes procyonoides) and identification of several novel subtype families for Cryptosporidium mink genotype in minks (Mustela vison) in China
196	CHINA	suburban Harbin	nPCR, Sequencing	18S SSU rRNA	Raccoon Dogs	C. canis	─	Zhang et al., 2016b	Zhang S, Tao W, Liu C, Jiang Y, Wan Q, Li Q, Yang H, Lin Y, Li W (2016b) First report of Cryptosporidium canis in foxes (Vulpes vulpes) and raccoon dogs (Nyctereutes procyonoides) and identification of several novel subtype families for Cryptosporidium mink genotype in minks (Mustela vison) in China. Infect Genet Evol 41:21–25. https://doi.org/10.1016/j.meegid.2016.03.017	First report of Cryptosporidium canis in foxes (Vulpes vulpes) and raccoon dogs (Nyctereutes procyonoides) and identification of several novel subtype families for Cryptosporidium mink genotype in minks (Mustela vison) in China
197	CHINA	suburban Harbin	nPCR, Sequencing	18S SSU rRNA	minks,	C. canis , C. meleagridis, C. mink genotype	─	Zhang et al., 2016b	Zhang S, Tao W, Liu C, Jiang Y, Wan Q, Li Q, Yang H, Lin Y, Li W (2016b) First report of Cryptosporidium canis in foxes (Vulpes vulpes) and raccoon dogs (Nyctereutes procyonoides) and identification of several novel subtype families for Cryptosporidium mink genotype in minks (Mustela vison) in China. Infect Genet Evol 41:21–25. https://doi.org/10.1016/j.meegid.2016.03.018	First report of Cryptosporidium canis in foxes (Vulpes vulpes) and raccoon dogs (Nyctereutes procyonoides) and identification of several novel subtype families for Cryptosporidium mink genotype in minks (Mustela vison) in China
198	China	Qinghai	nPCR, Sequencing	18S SSU rRNA	Qinghai voles	C. parvum, C. ubiquitum, C. canis, Novel Cryptosporidium genotype	─	Zhang et al., 2018a	Zhang X, Jian Y, Li X, Ma L, Karanis G, Karanis P (2018a) The first report of Cryptosporidium spp. in Microtus fuscus (Qinghai vole) and Ochotona curzoniae (wild plateau pika) in the Qinghai-Tibetan Plateau area, China. Parasitol Res 117(5):1401–1407. https://doi.org/10.1007/s00436-018-5827-5	The first report of Cryptosporidium spp. in Microtus fuscus (Qinghai vole) and Ochotona curzoniae (wild plateau pika) in the Qinghai-Tibetan Plateau area, China
199	China	Xinjiang	nPCR, Sequencing	18S SSU rRNA, GP60	Rex rabbits	C. cuniculus	C. cuniculus: VbA24	Zhang et al., 2018b	Zhang X, Qi M, Jing B, Yu F, Wu Y, Chang Y, Zhao A, Wei Z, Dong H, Zhang L (2018b) Molecular characterization of Cryptosporidium spp., Giardia duodenalis, and Enterocytozoon bieneusi in rabbits in Xinjiang, China. J Eukaryot Microbiol 65(6):854–859. https://doi.org/10.1111/jeu.12629	Molecular Characterization of Cryptosporidium spp., Giardia duodenalis, and Enterocytozoon bieneusi in Rabbits in Xinjiang, China
200	China	Qinghai-Tibetan Plateau Area	nPCR, Sequencing	18S SSU rRNA	Lambs	C. parvum, C. canis	─	Zhang et al., 2018c	Zhang X, Jian Y, Li X, Ma L, Karanis G, Qigang C, Karanis P (2018c) Molecular detection and prevalence of Cryptosporidium spp. infections in two types of domestic farm animals in the Qinghai-Tibetan Plateau area (QTPA) in China. Parasitol Res 117(1):233–239. https://doi.org/10.1007/s00436-017-5697-2	Molecular detection and prevalence of Cryptosporidium spp. infections in two types of domestic farm animals in the Qinghai-Tibetan Plateau Area (QTPA) in China
201	China	Qinghai-Tibetan Plateau Area	nPCR, Sequencing	18S SSU rRNA	Calves	C. andersoni, C. canis, C. hominis, C. bovis, C. struthionis, C. ryanae, C. serpentis	─	Zhang et al., 2018c	Zhang X, Jian Y, Li X, Ma L, Karanis G, Qigang C, Karanis P (2018c) Molecular detection and prevalence of Cryptosporidium spp. infections in two types of domestic farm animals in the Qinghai-Tibetan Plateau area (QTPA) in China. Parasitol Res 117(1):233–239. https://doi.org/10.1007/s00436-017-5697-3	Molecular detection and prevalence of Cryptosporidium spp. infections in two types of domestic farm animals in the Qinghai-Tibetan Plateau Area (QTPA) in China
202	china	Qinghai-Tibetan Plateau Area	nPCR, Sequencing	18S SSU rRNA	CAMELS	C. andersoni, C. bovis	─	Zhang et al., 2019	Zhang Q, Zhang Z, Ai S, Wang X, Zhang R, Duan Z (2019) Cryptosporidium spp., Enterocytozoon bieneusi, and Giardia duodenalis from animal sources in the Qinghai-Tibetan Plateau area (QTPA) in China. Comp Immunol Microbiol Infect Dis 67:101346. https://doi.org/10.1016/j.cimid.2019.101346	Cryptosporidium spp., Enterocytozoon bieneusi, and Giardia duodenalis from animal sources in the Qinghai-Tibetan Plateau Area (QTPA) in China
203	china	Qinghai-Tibetan Plateau Area	nPCR, Sequencing	18S SSU rRNA	yaks	C. andersoni, C. ryanae	─	Zhang et al., 2019	Zhang Q, Zhang Z, Ai S, Wang X, Zhang R, Duan Z (2019) Cryptosporidium spp., Enterocytozoon bieneusi, and Giardia duodenalis from animal sources in the Qinghai-Tibetan Plateau area (QTPA) in China. Comp Immunol Microbiol Infect Dis 67:101346. https://doi.org/10.1016/j.cimid.2019.101347	Cryptosporidium spp., Enterocytozoon bieneusi, and Giardia duodenalis from animal sources in the Qinghai-Tibetan Plateau Area (QTPA) in China
204	china	Qinghai-Tibetan Plateau Area	nPCR, Sequencing	18S SSU rRNA	Tibetan sheep	C. xiaoi	─	Zhang et al., 2019	Zhang Q, Zhang Z, Ai S, Wang X, Zhang R, Duan Z (2019) Cryptosporidium spp., Enterocytozoon bieneusi, and Giardia duodenalis from animal sources in the Qinghai-Tibetan Plateau area (QTPA) in China. Comp Immunol Microbiol Infect Dis 67:101346. https://doi.org/10.1016/j.cimid.2019.101348	Cryptosporidium spp., Enterocytozoon bieneusi, and Giardia duodenalis from animal sources in the Qinghai-Tibetan Plateau Area (QTPA) in China
205	China	Qinghai	nPCR, Sequencing	18S SSU rRNA	Qinghai vole	C. parvum, C. canis, C. ubiquitum, a novel Cryptosporidium genotype		Zhang et al., 2018a	Zhang X, Jian Y, Li X, Ma L, Karanis G, Karanis P (2018a) The first report of Cryptosporidium spp. in Microtus fuscus (Qinghai vole) and Ochotona curzoniae (wild plateau pika) in the Qinghai-Tibetan Plateau area, China. Parasitol Res 117(5):1401–1407. https://doi.org/10.1007/s00436-018-5827-5	The first report of Cryptosporidium spp. in Microtus fuscus (Qinghai vole) and Ochotona curzoniae (wild plateau pika) in the Qinghai-Tibetan Plateau area, China
206	China	Qinghai	nPCR, Sequencing	18S SSU rRNA	Wild plateau pikas	C. pika genotype	─	Zhang et al., 2018a	Zhang X, Jian Y, Li X, Ma L, Karanis G, Karanis P (2018a) The first report of Cryptosporidium spp. in Microtus fuscus (Qinghai vole) and Ochotona curzoniae (wild plateau pika) in the Qinghai-Tibetan Plateau area, China. Parasitol Res 117(5):1401–1407. https://doi.org/10.1007/s00436-018-5827-5	The first report of Cryptosporidium spp. in Microtus fuscus (Qinghai vole) and Ochotona curzoniae (wild plateau pika) in the Qinghai-Tibetan Plateau area, China
207	China	Shanxi, Shandong	nPCR, Sequencing	18S SSU rRNA	Alpacas (Vicugna pacos)	C. parvum, C. ubiquitum, C. occultus	C. parvum: IIdA15G1	Zhang et al., 2020a	Zhang Q, Li J, Li Z, Xu C, Hou M, Qi M (2020a) Molecular identification of Cryptosporidium spp. in alpacas (Vicugna pacos) in China. Int J Parasitol Parasites Wildl 12:181–184. https://doi.org/10.1016/j.ijppaw.2020.06.007	Molecular identification of Cryptosporidium spp. in alpacas (Vicugna pacos) in China
208	China	Beijing	nPCR, Sequencing	18S SSU rRNA	Plains hog-nosed snake (Heterodon nasicus)	C. serpentis, C. varanii	─	Zhang et al., 2020b	Zhang H, Lin Z, Jiang Y, Qian W, Lv C, Zhang L, Wang S, Qi M, Xia Z (2020b) Molecular identification of Cryptosporidium spp. in pet snakes in Beijing, China. Parasitol Res 119(9):3119–3123. https://doi.org/10.1007/s00436-020-06838-6	Molecular identification of Cryptosporidium spp. in pet snakes in Beijing, China
209	China	Beijing	nPCR, Sequencing	18S SSU rRNA	California kingsnake (Lampropeltis californiae)	C. serpentis,	─	Zhang et al., 2020b	Zhang H, Lin Z, Jiang Y, Qian W, Lv C, Zhang L, Wang S, Qi M, Xia Z (2020b) Molecular identification of Cryptosporidium spp. in pet snakes in Beijing, China. Parasitol Res 119(9):3119–3123. https://doi.org/10.1007/s00436-020-06838-7	Molecular identification of Cryptosporidium spp. in pet snakes in Beijing, China
210	China	Beijing	nPCR, Sequencing	18S SSU rRNA	Western black kingsnake (Lampropeltis nigrita)	C. serpentis, C. varanii	─	Zhang et al., 2020b	Zhang H, Lin Z, Jiang Y, Qian W, Lv C, Zhang L, Wang S, Qi M, Xia Z (2020b) Molecular identification of Cryptosporidium spp. in pet snakes in Beijing, China. Parasitol Res 119(9):3119–3123. https://doi.org/10.1007/s00436-020-06838-8	Molecular identification of Cryptosporidium spp. in pet snakes in Beijing, China
211	China	Beijing	nPCR, Sequencing	18S SSU rRNA	Eastern milksnake (Lampropeltis triangulum)	C. serpentis,	─	Zhang et al., 2020b	Zhang H, Lin Z, Jiang Y, Qian W, Lv C, Zhang L, Wang S, Qi M, Xia Z (2020b) Molecular identification of Cryptosporidium spp. in pet snakes in Beijing, China. Parasitol Res 119(9):3119–3123. https://doi.org/10.1007/s00436-020-06838-9	Molecular identification of Cryptosporidium spp. in pet snakes in Beijing, China
212	China	Beijing	nPCR, Sequencing	18S SSU rRNA	Red cornsnake (Pantherophis guttatus)	C. serpentis, C. varanii	─	Zhang et al., 2020b	Zhang H, Lin Z, Jiang Y, Qian W, Lv C, Zhang L, Wang S, Qi M, Xia Z (2020b) Molecular identification of Cryptosporidium spp. in pet snakes in Beijing, China. Parasitol Res 119(9):3119–3123. https://doi.org/10.1007/s00436-020-06838-10	Molecular identification of Cryptosporidium spp. in pet snakes in Beijing, China
213	China	Beijing	nPCR, Sequencing	18S SSU rRNA	Eastern pinesnake (Pituophis melanoleucus)	C. serpentis	─	Zhang et al., 2020b	Zhang H, Lin Z, Jiang Y, Qian W, Lv C, Zhang L, Wang S, Qi M, Xia Z (2020b) Molecular identification of Cryptosporidium spp. in pet snakes in Beijing, China. Parasitol Res 119(9):3119–3123. https://doi.org/10.1007/s00436-020-06838-11	Molecular identification of Cryptosporidium spp. in pet snakes in Beijing, China
214	china	Yunnan province,	nPCR,Sequencing	18S SSU rRNA	black-boned goats	C. muris, C. xiaoi	─	Zhang et al., 2020c	Zhang Z, Chen D, Zou Y, Hou J, Sun L, Li Z, Yang J, Zou F, Zhu X (2020c) First report of Cryptosporidium spp. infection and risk factors in black-boned goats and black-boned sheep in China. Parasitol Res 119(9):2813–2819. https://doi.org/10.1007/s00436-020-06781-6	First report of Cryptosporidium spp. infection and risk factors in black-boned goats and black-boned sheep in China
215	china	Yunnan province,	nPCR,Sequencing	18S SSU rRNA	black-boned goats	C. muris, C. xiaoi	─	Zhang et al., 2020c	Zhang Z, Chen D, Zou Y, Hou J, Sun L, Li Z, Yang J, Zou F, Zhu X (2020c) First report of Cryptosporidium spp. infection and risk factors in black-boned goats and black-boned sheep in China. Parasitol Res 119(9):2813–2819. https://doi.org/10.1007/s00436-020-06781-7	First report of Cryptosporidium spp. infection and risk factors in black-boned goats and black-boned sheep in China
216	china	Yunnan province,	nPCR,Sequencing	18S SSU rRNA	black-boned goats	C. muris, C. xiaoi	─	Zhang et al., 2020c	Zhang Z, Chen D, Zou Y, Hou J, Sun L, Li Z, Yang J, Zou F, Zhu X (2020c) First report of Cryptosporidium spp. infection and risk factors in black-boned goats and black-boned sheep in China. Parasitol Res 119(9):2813–2819. https://doi.org/10.1007/s00436-020-06781-8	First report of Cryptosporidium spp. infection and risk factors in black-boned goats and black-boned sheep in China
217	china	Yunnan province,	nPCR,Sequencing	18S SSU rRNA	black-boned sheep	C. xiaoi, C. ubiquitum	─	Zhang et al., 2020c	Zhang Z, Chen D, Zou Y, Hou J, Sun L, Li Z, Yang J, Zou F, Zhu X (2020c) First report of Cryptosporidium spp. infection and risk factors in black-boned goats and black-boned sheep in China. Parasitol Res 119(9):2813–2819. https://doi.org/10.1007/s00436-020-06781-9	First report of Cryptosporidium spp. infection and risk factors in black-boned goats and black-boned sheep in China
218	china	Yunnan province,	nPCR,Sequencing	18S SSU rRNA	black-boned sheep	C. xiaoi	─	Zhang et al., 2020c	Zhang Z, Chen D, Zou Y, Hou J, Sun L, Li Z, Yang J, Zou F, Zhu X (2020c) First report of Cryptosporidium spp. infection and risk factors in black-boned goats and black-boned sheep in China. Parasitol Res 119(9):2813–2819. https://doi.org/10.1007/s00436-020-06781-10	First report of Cryptosporidium spp. infection and risk factors in black-boned goats and black-boned sheep in China
219	china	Yunnan province,	nPCR,Sequencing	18S SSU rRNA	black-boned sheep	C. muris , C. xiaoi	─	Zhang et al., 2020c	Zhang Z, Chen D, Zou Y, Hou J, Sun L, Li Z, Yang J, Zou F, Zhu X (2020c) First report of Cryptosporidium spp. infection and risk factors in black-boned goats and black-boned sheep in China. Parasitol Res 119(9):2813–2819. https://doi.org/10.1007/s00436-020-06781-11	First report of Cryptosporidium spp. infection and risk factors in black-boned goats and black-boned sheep in China
220	china	Yunnan province,	nPCR,Sequencing	18S SSU rRNA	black-boned sheep	C. xiaoi	─	Zhang et al., 2020c	Zhang Z, Chen D, Zou Y, Hou J, Sun L, Li Z, Yang J, Zou F, Zhu X (2020c) First report of Cryptosporidium spp. infection and risk factors in black-boned goats and black-boned sheep in China. Parasitol Res 119(9):2813–2819. https://doi.org/10.1007/s00436-020-06781-12	First report of Cryptosporidium spp. infection and risk factors in black-boned goats and black-boned sheep in China
221	China	Henan Province	nPCR, Sequencing	18S SSU rRNA, GP60	Wild animals	C. hominis, C. parvum, C. muris, C. andersoni, C. macropodum	C. parvum: IIdA19G1	Zhang et al., 2021b	Zhang K, Zheng S, Wang Y, Wang K, Wang Y, Gazizova A, Han K, Yu F, Chen Y, Zhang L (2021b) Occurrence and molecular characterization of Cryptosporidium spp., Giardia duodenalis, Enterocytozoon bieneusi, and Blastocystis sp. in captive wild animals in zoos in Henan, China. BMC Vet Res 17(1). https://doi.org/10.1186/s12917-021-03035-0	Occurrence and molecular characterization of Cryptosporidium spp., Giardia duodenalis, Enterocytozoon bieneusi, and Blastocystis sp. in captive wild animals in zoos in Henan, China
222	China	Zhejiang, Shanghai	nPCR, Sequencing	18S SSU rRNA	Wildlife Animals	C. galli, C. avian genotype V	─	Zhang et al., 2021c	Zhang Y, Mi R, Yang L, Gong H, Xu C, Feng Y, Chen X, Huang Y, Han X, Chen Z (2021c) Wildlife is a potential source of human infections of Enterocytozoon bieneusi and Giardia duodenalis in southeastern China. Front Microbiol 12. https://doi.org/10.3389/fmicb.2021.692837	Wildlife Is a Potential Source of Human Infections of Enterocytozoon bieneusi and Giardia duodenalis in Southeastern China
223	China	Xinjiang	nPCR, RFLP-PCR, Sequencing	18S SSU rRNA, GP60	Dairy Calves	C. parvum, C. bovis, C. ryanae	C.parvum: IIdA14G1, IIdA15G1	Zhang et al., 2021d	Zhang K, Wu Y, Jing B, Xu C, Chen Y, Yu F, Wei Z, Zhang Y, Cui Z, Qi M, Zhang L (2021d) Seasonal monitoring of Cryptosporidium species and their genetic diversity in neonatal calves on two large‐scale farms in Xinjiang, China. J Eukaryot Microbiol 69(2). https://doi.org/10.1111/jeu.12878	Seasonal monitoring of Cryptosporidium species and their genetic diversity in neonatal calves on two large-scale farms in Xinjiang, China
224	China	Qinghai	nPCR, Sequencing	18S SSU rRNA	Dogs	C. canis	─	Zhang et al., 2022	Zhang X, Jian Y, Ma Y, Li Z, Fu Y, Cairang Z, Wang X, Duo H, Guo Z (2022) Prevalence of intestinal parasites in dog faecal samples from public environments in Qinghai Province, China. Pathogens 11(11):1240. https://doi.org/10.3390/pathogens11111240	Prevalence of Intestinal Parasites in Dog Faecal Samples from Public Environments in Qinghai Province, China
225	china	Zhouzhi county and Chang’an county	nPCR, Sequencing	18S SSU rRNA, COWP, GP60, MS1, MS2, MS3 and MS16	golden takins	C. andersoni, C.parvum	C. parvum: IId A19G1; C. andersoni:A1,A4,A4,A1	Zhao et al., 2015a	Zhao G, Du S, Wang H, Hu X, Deng M, Yu S, Zhang L, Zhu X (2015a) First report of zoonotic Cryptosporidium spp., Giardia intestinalis, and Enterocytozoon bieneusi in golden takins (Budorcas taxicolor bedfordi). Infect Genet Evol 34:394–401. https://doi.org/10.1016/j.meegid.2015.07.016	First report of zoonotic Cryptosporidium spp., Giardia intestinalis and Enterocytozoon bieneusi in golden takins (Budorcas taxicolor bedfordi)
226	China	Mongolia	nPCR, Sequencing	18S SSU rRNA, GP60	Donkeys	C. andersoni, C. parvum, C. bovis , C. ryanae, C. suis	C. parvum: IIdA20G1, IIdA19G1	Zhao et al., 2025a	Zhao L, Fan W, Yi C, Liu H, Ding Y, Wang M, Wang Y, Zhang S, Su X, Liu Y (2025a) Prevalence and molecular characterization of Cryptosporidium spp., Giardia duodenalis, and Enterocytozoon bieneusi in donkeys of Inner Mongolia, northern China. Acta Parasitol 70(1). https://doi.org/10.1007/s11686-024-00965-1	Prevalence and Molecular Characterization of Cryptosporidium spp., Giardia duodenalis and Enterocytozoon bieneusi in Donkeys of Inner Mongolia, Northern China
227	China	Heilongjiang	nPCR, Sequencing	18S SSU rRNA	Brown rats (Rattus norvegicus)	C. rat genotype I, C. rat genotype IV, Suis-like genotype, C. ubiquitum	─	Zhao et al., 2018	Zhao W, Wang J, Ren G, Yang Z, Yang F, Zhang W, Xu Y, Liu A, Ling H (2018) Molecular characterizations of Cryptosporidium spp. and Enterocytozoon bieneusi in brown rats (Rattus norvegicus) from Heilongjiang Province, China. Parasites Vectors 11(1). https://doi.org/10.1186/s13071-018-2892-7	Molecular characterizations of Cryptosporidium spp. and Enterocytozoon bieneusi in brown rats (Rattus norvegicus) from Heilongjiang Province, China
228	China	Hainan Island	nPCR, Sequencing	18S SSU rRNA, GP60	Long-tailed macaques (M. fascicularis)	C. hominis	C. hominis: IaA20R3a, IoA17a, IoA17b, IiA17	Zhao et al., 2019a	] Zhao W, Zhou H, Jin H, Liu M, Qiu M, Li L, Yin F, Chan JF, Lu G (2019a) Molecular prevalence and subtyping of Cryptosporidium hominis among captive long-tailed macaques (Macaca fascicularis) and rhesus macaques (Macaca mulatta) from Hainan Island, southern China. Parasites Vectors 12(1). https://doi.org/10.1186/s13071-019-3449-0	Molecular prevalence and subtyping of Cryptosporidium hominis among captive long-tailed macaques (Macaca fascicularis) and rhesus macaques (Macaca mulatta) from Hainan Island, southern China
229	china	Hainan Province	nPCR, Sequencing	18S SSU rRNA, COWP, GP60	Asian house rat (Rattus tanezumi)	C. rat genotype IV , C. rat genotype III, C. occultus; C. erinacei		Zhao et al., 2019b	Zhao W, Zhou H, Huang Y, Xu L, Rao L, Wang S, Wang W, Yi Y, Zhou X, Wu Y, Ma T, Wang G, Hu X, Peng R, Yin F, Lu G (2019b) Cryptosporidium spp. in wild rats (Rattus spp.) from Hainan Province, China: molecular detection, species/genotype identification and implications for public health. Int J Parasitol Parasites Wildl 9:317–321. https://doi.org/10.1016/j.ijppaw.2019.03.017	Cryptosporidium spp. in wild rats (Rattus spp.) from the Hainan Province, China: Molecular detection, species/genotype identification and implications for public health
230	china	Hainan Province	nPCR, Sequencing	18S SSU rRNA, COWP, GP60	Brown Rat (Rattus norvegicus)	C. rat genotype IV , C. rat genotype III, C. muris , C. occultus		Zhao et al., 2019b	Zhao W, Zhou H, Huang Y, Xu L, Rao L, Wang S, Wang W, Yi Y, Zhou X, Wu Y, Ma T, Wang G, Hu X, Peng R, Yin F, Lu G (2019b) Cryptosporidium spp. in wild rats (Rattus spp.) from Hainan Province, China: molecular detection, species/genotype identification and implications for public health. Int J Parasitol Parasites Wildl 9:317–321. https://doi.org/10.1016/j.ijppaw.2019.03.018	Cryptosporidium spp. in wild rats (Rattus spp.) from the Hainan Province, China: Molecular detection, species/genotype identification and implications for public health
231	china	Hainan Province	nPCR, Sequencing	18S SSU rRNA, COWP, GP60	Edward's long-tailed rat (Leopoldamys edwardsi)	C. viatorum , C. rat genotype IV , C. rat genotype III	C. viatorum: XVcA2G1a, XVcA2G1b, XVdA3	Zhao et al., 2019b	Zhao W, Zhou H, Huang Y, Xu L, Rao L, Wang S, Wang W, Yi Y, Zhou X, Wu Y, Ma T, Wang G, Hu X, Peng R, Yin F, Lu G (2019b) Cryptosporidium spp. in wild rats (Rattus spp.) from Hainan Province, China: molecular detection, species/genotype identification and implications for public health. Int J Parasitol Parasites Wildl 9:317–321. https://doi.org/10.1016/j.ijppaw.2019.03.019	Cryptosporidium spp. in wild rats (Rattus spp.) from the Hainan Province, China: Molecular detection, species/genotype identification and implications for public health
232	china	Hainan Province	nPCR, Sequencing	18S SSU rRNA, COWP, GP60	Muridae Rats (Niviventer fulvescens)	C. rat genotype III, C. rat genotype IV		Zhao et al., 2019b	Zhao W, Zhou H, Huang Y, Xu L, Rao L, Wang S, Wang W, Yi Y, Zhou X, Wu Y, Ma T, Wang G, Hu X, Peng R, Yin F, Lu G (2019b) Cryptosporidium spp. in wild rats (Rattus spp.) from Hainan Province, China: molecular detection, species/genotype identification and implications for public health. Int J Parasitol Parasites Wildl 9:317–321. https://doi.org/10.1016/j.ijppaw.2019.03.020	Cryptosporidium spp. in wild rats (Rattus spp.) from the Hainan Province, China: Molecular detection, species/genotype identification and implications for public health
233	China	Hainan Province	nPCR, Sequencing	18S SSU rRNA	Farm-raised and free-ranging geese	C. baileyi, C. goose genotype I	─	Zhao et al., 2019c	Zhao W, Zhou H, Ma T, Cao J, Lu G, Shen Y (2019c) PCR-based detection of Cryptosporidium spp. and Enterocytozoon bieneusi in farm-raised and free-ranging geese (Anser anser f. domestica) from Hainan Province of China: natural infection rate and the species or genotype distribution. Front Cell Infect Microbiol 9. https://doi.org/10.3389/fcimb.2019.00416	PCR-Based Detection of Cryptosporidium spp. and Enterocytozoon bieneusi in Farm-Raised and Free-Ranging Geese (Anser anser f. domestica) From Hainan Province of China: Natural Infection Rate and the Species or Genotype Distribution
234	China	northeast of China	nPCR, Sequencing	18S SSU rRNA	Farmed Deer		C. ubiquitum: XIIa	Zhao et al., 2020	Zhao W, Xu J, Xiao M, Cao J, Jiang Y, Huang H, Zheng B, Shen Y (2020) Prevalence and characterization of Cryptosporidium species and genotypes in four farmed deer species in northeast China. Front Vet Sci 7. https://doi.org/10.3389/fvets.2020.00430	Prevalence and Characterization of Cryptosporidium Species and Genotypes in Four Farmed Deer Species in the Northeast of China
235	China	Beijing	nPCR+Sequencing	18S SSU rRNA,GP60	reindeer	C. ubiquitum, C. xiaoi, C. deer genotype	C. ubiquitum: XIIa	Zhao et al., 2020	Zhao W, Xu J, Xiao M, Cao J, Jiang Y, Huang H, Zheng B, Shen Y (2020) Prevalence and characterization of Cryptosporidium species and genotypes in four farmed deer species in northeast China. Front Vet Sci 7. https://doi.org/10.3389/fvets.2020.00431	Prevalence and Characterization of Cryptosporidium Species and Genotypes in Four Farmed Deer Species in the Northeast of China
236	China	Beijing	nPCR+Sequencing	18S SSU rRNA,GP60	red deer	C. deer genotype		Zhao et al., 2020	Zhao W, Xu J, Xiao M, Cao J, Jiang Y, Huang H, Zheng B, Shen Y (2020) Prevalence and characterization of Cryptosporidium species and genotypes in four farmed deer species in northeast China. Front Vet Sci 7. https://doi.org/10.3389/fvets.2020.00432	Prevalence and Characterization of Cryptosporidium Species and Genotypes in Four Farmed Deer Species in the Northeast of China
237	China	Beijing	nPCR+Sequencing	18S SSU rRNA,GP60	sika deer	C. ubiquitum, C. deer genotype	C. ubiquitum: XIIa	Zhao et al., 2020	Zhao W, Xu J, Xiao M, Cao J, Jiang Y, Huang H, Zheng B, Shen Y (2020) Prevalence and characterization of Cryptosporidium species and genotypes in four farmed deer species in northeast China. Front Vet Sci 7. https://doi.org/10.3389/fvets.2020.00433	Prevalence and Characterization of Cryptosporidium Species and Genotypes in Four Farmed Deer Species in the Northeast of China
238	China	Beijing	nPCR+Sequencing	18S SSU rRNA,GP60	Siberian roe deer	C. deer genotype		Zhao et al., 2020	Zhao W, Xu J, Xiao M, Cao J, Jiang Y, Huang H, Zheng B, Shen Y (2020) Prevalence and characterization of Cryptosporidium species and genotypes in four farmed deer species in northeast China. Front Vet Sci 7. https://doi.org/10.3389/fvets.2020.00434	Prevalence and Characterization of Cryptosporidium Species and Genotypes in Four Farmed Deer Species in the Northeast of China
239	China	Mongolia	nPCR, Sequencing	18S SSU rRNA, GP60	Dairy Cattle	C. bovis, C. andersoni, C. ryanae, C. parvum, C. parvum + C. ryanae, C. parvum + C. bovis, C. bovis + C. ryanae, C. parvum + C. ryanae + C. andersoni, C. parvum + C. bovis + C. ryanae	C.parvum: IIdA19G1	Zhao et al., 2023	Zhao L, Chai H, Wang M, Zhang Z, Han W, Yang B, Wang Y, Zhang S, Zhao W, Ma Y, Zhan Y, Wang L, Ding Y, Wang J, Liu Y (2023) Prevalence and molecular characterization of Cryptosporidium spp. in dairy cattle in central Inner Mongolia, northern China. BMC Vet Res 19(1). https://doi.org/10.1186/s12917-023-03696-z	Prevalence and molecular characterization of Cryptosporidium spp. in dairy cattle in Central Inner Mongolia, Northern China
240	china	Henan,Ningxia,Jiangxi,Heilongjiang,Inner Mongolia	nPCR, RFLP-PCR, Sequencing	18S SSU rRNA, GP60	sheep	C. ubiquitum , C. xiaoi , C. parvum; C. andersoni	C. xiaoi: XXIIIc, XXIIId, XXIIIe, XXIIIl, C. ubiquitum: XIIa	Zhao et al., 2024a	Zhao Q, Qi M, Jing B, Jian F, Gong P, Lu C, Yan Y, Pei Z, Ning C (2024a) Cryptosporidium spp. in large-scale sheep farms in China: prevalence and genetic diversity. Sci Rep 14(1). https://doi.org/10.1038/s41598-024-62110-2	Cryptosporidium spp. in large-scale sheep farms in China: prevalence and genetic diversity
241	china	Wanlvyuan Gardens, Haikou	nPCR, Sequencing	18S SSU rRNA,Microsatellite loci	fruit bats	C. bat genotype XXI, C. bat-genotype XXII	???????	Zhao et al., 2024b	Zhao W, Ren G, Mao J, Huang H, Lu G, Liang S (2024b) Enterocytozoon bieneusi and Cryptosporidium bat genotype XXI and bat genotype XXII in fruit bats (Rousettus leschenaultii) inhabiting a tropical park in Hainan Province, China. Acta Trop 254:107186. https://doi.org/10.1016/j.actatropica.2024.107186	Enterocytozoon bieneusi and Cryptosporidium bat genotype XXI and bat genotype XXII in fruit bats (Rousettus leschenaultii) inhabiting a tropical park in Hainan Province, China
242	CHINA	Ningxia Hui	nPCR, Sequencing	18S SSU rRNA, GP60	DAIRY CALVES	C. parvum, C. bovis	C. parvum: IIdA15G1, IIdA20G1, IIdA19G1, IIdA14G1, IIdA13G1	Zhao et al., 2024c	Zhao J, Fan Y, Lei Y, Liu D, Wang J, Yang X, Song J, Zhao G (2024c) Molecular characterization of common zoonotic protozoan parasites and bacteria causing diarrhea in dairy calves in Ningxia Hui Autonomous Region, China. Parasite 31:60. https://doi.org/10.1051/parasite/2024059	Molecular characterization of common zoonotic protozoan parasites and bacteria causing diarrhea in dairy calves in Ningxia Hui Autonomous Region, China
243	China	Shanxi province	nPCR, RFLP-PCR, Sequencing	18S SSU rRNA, GP60	Dairy and Beef Cattle	C. andersoni, C. bovis, C. parvum, C. ryanae, C. ubiquitum, C. andersoni + C. bovis, C. andersoni + C. parvum	C.parvum: IIdA17G1	Zhao et al., 2024d	Zhao L, Wang M, Wang L, Wang Y, Zhang S, Zhang Z, Chai H, Fan W, Yi C, Ding Y, Wang J, Sulijid J, Liu Y (2024d) Prevalence and molecular characterization of Cryptosporidium spp. in dairy and beef cattle in Shanxi, China. Parasitol Res 123(1). https://doi.org/10.1007/s00436-023-08058-0	Prevalence and molecular characterization of Cryptosporidium spp. in dairy and beef cattle in Shanxi, China
244	china	Beijing Zoo	nPCR, Sequencing	18S SSU rRNA	Artiodactyla	C. ryanae	─	Zhao et al., 2025b	Zhao Q, Pei Z, He Y, Jia T, Zhang Y, Zheng M, Zhang Z, Qi M (2025b) Expansion of the known host range of Giardia duodenalis and Cryptosporidium spp. in captive wildlife at Beijing Zoo. Parasite 32:4. https://doi.org/10.1051/parasite/2024079	Expansion of the known host range of Giardia duodenalis and Cryptosporidium spp. in captive wildlife at Beijing Zoo
245	China	Sichuan Province	nPCR, Sequencing	18S SSU rRNA, GP60	Dairy Calves	C.bovis, C. ryanae, C.parvum	C. parvum: IIdA15G1	Zhong et al., 2018a	Zhong Z, Dan J, Yan G, Tu R, Tian Y, Cao S, Shen L, Deng J, Yu S, Geng Y, Gu X, Wang Y, Liu H, Peng G (2018a) Occurrence and genotyping of Giardia duodenalis and Cryptosporidium in pre-weaned dairy calves in central Sichuan Province, China. Parasite 25:45. https://doi.org/10.1051/parasite/2018046	Occurrence and genotyping of Giardia duodenalis and Cryptosporidium in pre-weaned dairy calves in central Sichuan province, China
246	China	Sichuan Province	nPCR, Sequencing	18S SSU rRNA	Adult Goats	C. xiaoi, C. suis	─	Zhong et al., 2018b	Zhong Z, Tu R, Ou H, Yan G, Dan J, Xiao Q, Wang Y, Cao S, Shen L, Deng J, Zuo Z, Ma X, Zhou Z, Liu H, Yu S, Ren Z, Hu Y, Peng G (2018b) Occurrence and genetic characterization of Giardia duodenalis and Cryptosporidium spp. from adult goats in Sichuan Province, China. PLoS ONE 13(6):e0199325. https://doi.org/10.1371/journal.pone.0199325	Occurrence and genetic characterization of Giardia duodenalis and Cryptosporidium spp. from adult goats in Sichuan Province, China
247	China	Heilongjiang, Shanghai	nPCR, Sequencing	18S SSU rRNA, GP60	Mouse	C. parvum, C. tyzzeri	C. parvum: IIaA17G2R1; IIaA16G2R1, IIaA17G1R1; C. tyzzeri: IXaA6R1, IXbA8	Zhou et al., 2024	Zhou S, Hu X, Li H, Yuan Z, Li Z, Liu A, Jiang Y, Cao J (2024) Molecular identification and subtyping of Cryptosporidium spp. in laboratory mice and rats. Parasite 31:75. https://doi.org/10.1051/parasite/2024073	Molecular identification and subtyping of Cryptosporidium spp. in laboratory mice and rats
248	China	Heilongjiang, Shanghai	nPCR, Sequencing	18S SSU rRNA, GP60	Rat	C. parvum	C. parvum: IIaA17G2R1; IIaA16G2R1, IIaA17G1R1	Zhou et al., 2024	Zhou S, Hu X, Li H, Yuan Z, Li Z, Liu A, Jiang Y, Cao J (2024) Molecular identification and subtyping of Cryptosporidium spp. in laboratory mice and rats. Parasite 31:75. https://doi.org/10.1051/parasite/2024074	Molecular identification and subtyping of Cryptosporidium spp. in laboratory mice and rats
249	China	Zhejiang, Guangdong, Yunnan	nPCR, Sequencing	18S SSU rRNA	Pigs	C. scrofarum	─	Zou et al., 2017	Zou Y, Ma J, Yue D, Zheng W, Zhang X, Zhao Q, Zhu X (2017) Prevalence and risk factors of Cryptosporidium infection in farmed pigs in Zhejiang, Guangdong, and Yunnan provinces, China. Trop Anim Health Prod 49(3):653–657. https://doi.org/10.1007/s11250-017-1230-y	Prevalence and risk factors of Cryptosporidium infection in farmed pigs in Zhejiang, Guangdong, and Yunnan provinces, China
250	Cyprus	Phassouri Reedbeds	nPCR, Sequencing	18S SSU rRNA	Eurasian coot Fulica atra	C. proventriculi	─	Hasapis et al., 2023	Hasapis KA, Charalambidou I, Tsouma E, Sotiriadi K, Kassinis N, Schou C, Karanis P (2023) First detection of Cryptosporidium proventriculi from wild birds in Cyprus. Parasitol Res 122(1):201–205. https://doi.org/10.1007/s00436-022-07717-y	First detection of Cryptosporidium proventriculi from wild birds in Cyprus
251	Cyprus	Paphos State Forest	nPCR, Sequencing	18S SSU rRNA	wild sheep (Ovis gmelini ophion)	C. parvum	─	Hasapis et al., 2024	Hasapis KA, Charalambidou I, Schou C, Phanis CO, Kazamia S, Kassinis N, Hadjisterkotis E, Karanis P (2024) First detection of Cryptosporidium parvum in the endemic Cyprus mouflon (Ovis gmelini ophion). Acta Parasitol 69(1):1035–1040. https://doi.org/10.1007/s11686-023-00747-1	First Detection of Cryptosporidium parvum in the Endemic Cyprus Mouflon (Ovis gmelini ophion)
252	Cyprus	Larnaca	nPCR, Sequencing	18S SSU rRNA, GP60	Domestic sheep (Aries bovis)	C. xiaoi, C. ubiquitum, C. parvum	C. xiaoi: XXIIId, XXIIIl; C. ubiquitum: XIIa	Schou et al., 2022	Schou C, Hasapis K, Karanis P (2022) Molecular identification of Cryptosporidium species from domestic ruminants and wild reptiles in Cyprus. Parasitol Res 121(7):2193–2198. https://doi.org/10.1007/s00436-022-07527-2	Molecular identification of Cryptosporidium species from domestic ruminants and wild reptiles in Cyprus
253	Cyprus	Larnaca	nPCR, Sequencing	18S SSU rRNA, GP60	Domestic goats (Capra circus)	C. parvum	C. parvum: IIaA15G1R1	Schou et al., 2022	Schou C, Hasapis K, Karanis P (2022) Molecular identification of Cryptosporidium species from domestic ruminants and wild reptiles in Cyprus. Parasitol Res 121(7):2193–2198. https://doi.org/10.1007/s00436-022-07527-3	Molecular identification of Cryptosporidium species from domestic ruminants and wild reptiles in Cyprus
254	Cyprus	Larnaca	nPCR, Sequencing	18S SSU rRNA, GP60	Stellagama lizards (Stellagama stellio cypriaca)	C. parvum, C. varanii	─	Schou et al., 2022	Schou C, Hasapis K, Karanis P (2022) Molecular identification of Cryptosporidium species from domestic ruminants and wild reptiles in Cyprus. Parasitol Res 121(7):2193–2198. https://doi.org/10.1007/s00436-022-07527-4	Molecular identification of Cryptosporidium species from domestic ruminants and wild reptiles in Cyprus
255	Cyprus	Larnaca	nPCR, Sequencing	18S SSU rRNA, GP60	Gecko lizards (Mediodactylus kotschyi)	C. varanii	─	Schou et al., 2022	Schou C, Hasapis K, Karanis P (2022) Molecular identification of Cryptosporidium species from domestic ruminants and wild reptiles in Cyprus. Parasitol Res 121(7):2193–2198. https://doi.org/10.1007/s00436-022-07527-5	Molecular identification of Cryptosporidium species from domestic ruminants and wild reptiles in Cyprus
256	Indonesia	Sumatra, Borneo	nPCR, Sequencing	18S SSU rRNA	Orangutans	C. parvum, C. muris	─	Mynarova et al., 2016	Mynářová A, Foitová I, Kváč M, Květoňová D, Rost M, Morrogh-Bernard H, Nurcahyo W, Nguyen C, Supriyadi S, Sak B (2016) Prevalence of Cryptosporidium spp., Enterocytozoon bieneusi, Encephalitozoon spp., and Giardia intestinalis in wild, semi-wild and captive orangutans (Pongo abelii and Pongo pygmaeus) on Sumatra and Borneo, Indonesia. PLoS ONE 11(3):e0152771. https://doi.org/10.1371/journal.pone.…	Prevalence of Cryptosporidium spp., Enterocytozoon bieneusi, Encephalitozoon spp. and Giardia intestinalis in Wild, Semi-Wild and Captive Orangutans (Pongo abelii and Pongo pygmaeus) on Sumatra and Borneo, Indonesia
257	Indonesia	Lombok	cPCR, Sequencing	18S SSU rRNA	Pigs	C. suis	─	Resnhaleksmana et al., 2021	Resnhaleksmana E, Wijayanti MA, Artama WT (2021) A potential zoonotic parasite: Cryptosporidium parvum transmission in rats, pigs and humans in West Lombok, Indonesia. Afr J Infect Dis 15(2):44–51. https://doi.org/10.21010/ajid.v15i2.8	A POTENTIAL ZOONOTIC PARASITE: CRYPTOSPORIDIUM PARVUM TRANSMISSION IN RATS, PIGS AND HUMANS IN WEST LOMBOK, INDONESIA
258	Indonesia	Lombok	cPCR, Sequencing	18S SSU rRNA	Rat	C. suis	─	Resnhaleksmana et al., 2021	Resnhaleksmana E, Wijayanti MA, Artama WT (2021) A potential zoonotic parasite: Cryptosporidium parvum transmission in rats, pigs and humans in West Lombok, Indonesia. Afr J Infect Dis 15(2):44–51. https://doi.org/10.21010/ajid.v15i2.9	A POTENTIAL ZOONOTIC PARASITE: CRYPTOSPORIDIUM PARVUM TRANSMISSION IN RATS, PIGS AND HUMANS IN WEST LOMBOK, INDONESIA
259	Iran	Yazd Province	nPCR, Sequencing	18S SSU rRNA, GP60	Goats	C. xiaoi	─	Firoozi et al., 2019	Firoozi Z, Sazmand A, Zahedi A, Astani A, Fattahi-Bafghi A, Kiani-Salmi N, Ebrahimi B, Dehghani-Tafti A, Ryan U, Akrami-Mohajeri F (2019) Prevalence and genotyping identification of Cryptosporidium in adult ruminants in central Iran. Parasites Vectors 12(1). https://doi.org/10.1186/s13071-019-3759-2	Prevalence and genotyping identification of Cryptosporidium in adult ruminants in central Iran
260	Iran	Yazd Province	nPCR, Sequencing	18S SSU rRNA, GP60	Cattle	C. andersoni, C. bovis	─	Firoozi et al., 2019	Firoozi Z, Sazmand A, Zahedi A, Astani A, Fattahi-Bafghi A, Kiani-Salmi N, Ebrahimi B, Dehghani-Tafti A, Ryan U, Akrami-Mohajeri F (2019) Prevalence and genotyping identification of Cryptosporidium in adult ruminants in central Iran. Parasites Vectors 12(1). https://doi.org/10.1186/s13071-019-3759-3	Prevalence and genotyping identification of Cryptosporidium in adult ruminants in central Iran
261	Iran	Yazd Province	nPCR, Sequencing	18S SSU rRNA, GP60	Sheep	C. ubiquitum, C. xiaoi	C. ubiquitum: XIIa	Firoozi et al., 2019	Firoozi Z, Sazmand A, Zahedi A, Astani A, Fattahi-Bafghi A, Kiani-Salmi N, Ebrahimi B, Dehghani-Tafti A, Ryan U, Akrami-Mohajeri F (2019) Prevalence and genotyping identification of Cryptosporidium in adult ruminants in central Iran. Parasites Vectors 12(1). https://doi.org/10.1186/s13071-019-3759-4	Prevalence and genotyping identification of Cryptosporidium in adult ruminants in central Iran
262	Iran	Shiraz province	nPCR, Sequencing	18S SSU rRNA	Household Dogs	C. canis	─	Homayouni et al., 2019	] Homayouni MM, Razavi SM, Shaddel M, Asadpour M (2019) Prevalence and molecular characterization of Cryptosporidium spp. and Giardia intestinalis in household dogs and cats from Shiraz, Southwestern Iran. Vet Integr 55(4):311–318. https://doi.org/10.12834/vetit.1710.9049.3	Prevalence and molecular characterization of Cryptosporidium spp. and Giardia intestinalis in household dogs and cats from Shiraz, Southwestern Iran
263	Iran	Shiraz province	nPCR, Sequencing	18S SSU rRNA	Household Cats	C. felis	─	Homayouni et al., 2019	] Homayouni MM, Razavi SM, Shaddel M, Asadpour M (2019) Prevalence and molecular characterization of Cryptosporidium spp. and Giardia intestinalis in household dogs and cats from Shiraz, Southwestern Iran. Vet Integr 55(4):311–318. https://doi.org/10.12834/vetit.1710.9049.4	Prevalence and molecular characterization of Cryptosporidium spp. and Giardia intestinalis in household dogs and cats from Shiraz, Southwestern Iran
264	Iran	Tehran	nPCR, Sequencing	18S SSU rRNA	Household cats	C. canis	─	Karimi et al., 2023	Karimi P, Shafaghi-Sisi S, Meamar AR, Razmjou E (2023) Molecular identification of Cryptosporidium, Giardia, and Blastocystis from stray and household cats and cat owners in Tehran, Iran. Sci Rep 13(1). https://doi.org/10.1038/s41598-023-28768-w	Molecular identification of Cryptosporidium, Giardia, and Blastocystis from stray and household cats and cat owners in Tehran, Iran
265	Iran	Tehran	nPCR, Sequencing	18S SSU rRNA	Stray cats	C. felis	─	Karimi et al., 2023	Karimi P, Shafaghi-Sisi S, Meamar AR, Razmjou E (2023) Molecular identification of Cryptosporidium, Giardia, and Blastocystis from stray and household cats and cat owners in Tehran, Iran. Sci Rep 13(1). https://doi.org/10.1038/s41598-023-28768-w	Molecular identification of Cryptosporidium, Giardia, and Blastocystis from stray and household cats and cat owners in Tehran, Iran
266	Iran	Urmia (Northwestern Iran)	nPCR, Sequencing	18S SSU rRNA	Calves	C. parvum	─	Mahmoudi et al., 2021	Mahmoudi M, Tapeh KH, Abasi E, Sayyadi H, Aminpour A (2021) Prevalence and genetic characterization of Cryptosporidium in pre-weaned cattle in Urmia (Northwestern Iran). J Infect Dev Ctries 15(03):422–427. https://doi.org/10.3855/jidc.12122	Prevalence and genetic characterization of Cryptosporidium in pre-weaned cattle in Urmia (Northwestern Iran)
267	Iran	Tehran	nPCR, RFLP-PCR, Sequencing	18S SSU rRNA, GP60	Pigeons	C. parvum	C. parvum: IId20AG1 IId19AG1	Mirzaghavami et al., 2023	Mirzaghavami M, Sadraei J, Pirestani M, Bahadory S (2023) The role of some free-ranging animals in the transmission of multi-host species of Cryptosporidium spp. Iran J Parasitol 18(3). https://doi.org/10.18502/ijpa.v18i3.13754	The Role of Some Free-Ranging Animals in the Transmission of Multi-Host Species of Cryptosporidium Spp
268	Iran	Tehran	nPCR, RFLP-PCR, Sequencing	18S SSU rRNA, GP60	Crows	C. parvum	C. parvum: IId20AG1	Mirzaghavami et al., 2023	Mirzaghavami M, Sadraei J, Pirestani M, Bahadory S (2023) The role of some free-ranging animals in the transmission of multi-host species of Cryptosporidium spp. Iran J Parasitol 18(3). https://doi.org/10.18502/ijpa.v18i3.13755	The Role of Some Free-Ranging Animals in the Transmission of Multi-Host Species of Cryptosporidium Spp
269	Iran	Tehran	nPCR, RFLP-PCR, Sequencing	18S SSU rRNA, GP60	Rats	C. parvum, C. muris, C. rat genotype	C. parvum: IId20AG1	Mirzaghavami et al., 2023	Mirzaghavami M, Sadraei J, Pirestani M, Bahadory S (2023) The role of some free-ranging animals in the transmission of multi-host species of Cryptosporidium spp. Iran J Parasitol 18(3). https://doi.org/10.18502/ijpa.v18i3.13756	The Role of Some Free-Ranging Animals in the Transmission of Multi-Host Species of Cryptosporidium Spp
270	Iran	Tehran	nPCR, RFLP-PCR, Sequencing	18S SSU rRNA, GP60	Cats	C. parvum, C. felis	C. parvum: IId20AG1, IId19AG1	Mirzaghavami et al., 2023	Mirzaghavami M, Sadraei J, Pirestani M, Bahadory S (2023) The role of some free-ranging animals in the transmission of multi-host species of Cryptosporidium spp. Iran J Parasitol 18(3). https://doi.org/10.18502/ijpa.v18i3.13757	The Role of Some Free-Ranging Animals in the Transmission of Multi-Host Species of Cryptosporidium Spp
271	Iran	Gilan	nPCR, Sequencing	18S SSU rRNA	Chickens	C. baileyi, C. parvum	─	Shahbazi et al., 2020	Shahbazi P, Aligolzadeh A, Khordadmehr M, Farhang HH, Katiraee F (2020) Molecular study and genotyping of Cryptosporidium baileyi and Cryptosporidium parvum from free-range and commercial broiler chickens in Guilan Province, Iran. Comp Immunol Microbiol Infect Dis 69:101411. https://doi.org/10.1016/j.cimid.2019.101411	Molecular study and genotyping of Cryptosporidium baileyi and Cryptosporidium parvum from free-range and commercial broiler chickens in Guilan province, Iran
272	Iraq	Wasit province	cPCR, Sequencing	HSP70 gene	CALVES	C. felis	─	Al-Abedi et al., 2022	Al-Abedi GJK, Al-Eodawee EMM, Khalili S, Gharban HAJ (2022) First molecular genotyping of Cryptosporidium felis in cattle, Iraq. Vet Integr 77(6):2345–2352. https://doi.org/10.22092/ari.2022.358621.2271	First Molecular Genotyping of Cryptosporidium felis in Cattle, Iraq
273	Japan	Osaka	nPCR, Sequencing	18S SSU rRNA, GP60, COWP	Procyon lotor	C. skunk genotype, C. parvum	Skunk genotype: XVIa	Hattori et al., 2018	Hattori K, Donomoto T, Manchanayake T, Shibahara T, Sasai K, Matsubayashi M (2018) First surveillance and molecular identification of the Cryptosporidium skunk genotype and Cryptosporidium parvum in wild raccoons (Procyon lotor) in Osaka, Japan. Parasitol Res 117(11):3669–3674. https://doi.org/10.1007/s00436-018-6089-y	First surveillance and molecular identification of the Cryptosporidium skunk genotype and Cryptosporidium parvum in wild raccoons (Procyon lotor) in Osaka, Japan
274	Japan	Osaka	nPCR, Sequencing	18S SSU rRNA, GP60, COWP	Procyon lotor	C. skunk genotype	Skunk genotype: XVIa	Hattori et al., 2018	Hattori K, Donomoto T, Manchanayake T, Shibahara T, Sasai K, Matsubayashi M (2018) First surveillance and molecular identification of the Cryptosporidium skunk genotype and Cryptosporidium parvum in wild raccoons (Procyon lotor) in Osaka, Japan. Parasitol Res 117(11):3669–3674. https://doi.org/10.1007/s00436-018-6089-y	First surveillance and molecular identification of the Cryptosporidium skunk genotype and Cryptosporidium parvum in wild raccoons (Procyon lotor) in Osaka, Japan
275	Japan	Kanto region	nPCR, Sequencing	18S SSU rRNA	Psittaciformes	C. galli, C. avian genotype III	─	Iijima et al., 2018	] Iijima Y, Itoh N, Phrompraphai T, Ito Y, Kimura Y, Kameshima S (2018) Molecular prevalence of Cryptosporidium spp. among companion birds kept in pet shops in Japan. Korean J Parasitol 56(3):281–285. https://doi.org/10.3347/kjp.2018.56.3.281	Molecular Prevalence of Cryptosporidium spp. among Companion Birds Kept in Pet Shops in Japan
276	Japan	Kanto region	nPCR, Sequencing	18S SSU rRNA	Passeriformes	C. galli, C. baileyi	─	Iijima et al., 2018	] Iijima Y, Itoh N, Phrompraphai T, Ito Y, Kimura Y, Kameshima S (2018) Molecular prevalence of Cryptosporidium spp. among companion birds kept in pet shops in Japan. Korean J Parasitol 56(3):281–285. https://doi.org/10.3347/kjp.2018.56.3.282	Molecular Prevalence of Cryptosporidium spp. among Companion Birds Kept in Pet Shops in Japan
277	Japan	Kanto region	nPCR, Sequencing	18S SSU rRNA	Galliformes	C. baileyi	─	Iijima et al., 2018	] Iijima Y, Itoh N, Phrompraphai T, Ito Y, Kimura Y, Kameshima S (2018) Molecular prevalence of Cryptosporidium spp. among companion birds kept in pet shops in Japan. Korean J Parasitol 56(3):281–285. https://doi.org/10.3347/kjp.2018.56.3.283	Molecular Prevalence of Cryptosporidium spp. among Companion Birds Kept in Pet Shops in Japan
278	Japan	Nagano, Saitama, Aichi, Gifu, Miyagi	nPCR, Sequencing	18S SSU rRNA	Cats	C. felis	─	Ito et al., 2016	Ito Y, Itoh N, Kimura Y, Kanai K (2016) Molecular detection and characterization of Cryptosporidium spp. among breeding cattery cats in Japan. Parasitol Res 115(5):2121–2123. https://doi.org/10.1007/s00436-016-4984-7	Molecular detection and characterization of Cryptosporidium spp. among breeding cattery cats in Japan
279	Japan	Hokkaido/Tohoku	nPCR, Sequencing	18S SSU rRNA	Household cats	C felis	─	Ito et al., 2017	Ito Y, Itoh N, Iijima Y, Kimura Y (2017) Molecular prevalence of Cryptosporidium species among household cats and pet shop kittens in Japan. J Feline Med Surg Open Rep 3(2). https://doi.org/10.1177/2055116917730719	Molecular prevalence of Cryptosporidium species among household cats and pet shop kittens in Japan
280	Japan	Hokkaido/Tohoku	nPCR, Sequencing	18S SSU rRNA	Pet shop kittens	C felis	─	Ito et al., 2017	Ito Y, Itoh N, Iijima Y, Kimura Y (2017) Molecular prevalence of Cryptosporidium species among household cats and pet shop kittens in Japan. J Feline Med Surg Open Rep 3(2). https://doi.org/10.1177/2055116917730719	Molecular prevalence of Cryptosporidium species among household cats and pet shop kittens in Japan
281	Japan	East Japan	nPCR, Sequencing	18S SSU rRNA	Dogs	C. canis	─	Itoh et al., 2019	Itoh N, Tanaka H, Iijima Y, Kameshima S, Kimura Y (2019) Molecular prevalence of Cryptosporidium spp. in breeding kennel dogs. Korean J Parasitol 57(2):197–200. https://doi.org/10.3347/kjp.2019.57.2.197	Molecular Prevalence of Cryptosporidium spp. in Breeding Kennel Dogs
282	JAPAN	─	nPCR, Sequencing	18S SSU rRNA, GP60	calves	C. parvum, C. bovis, C. ryanae, C. parvum + C. ryanae	C.parvum: IIaA15G2R1 , IIaA14G3R1, IIaA14G2R1, IIaA13G1R1	Kabir et al., 2020	Kabir MHB, Itoh M, Shehata AA, Bando H, Fukuda Y, Murakoshi F, Fujikura A, Okawa H, Endo T, Goto A, Kachi M, Nakayama T, Kano Y, Oishi S, Otomaru K, Essa MI, Kazama K, Xuan X, Kato K (2020c) Distribution of Cryptosporidium species isolated from diarrhoeic calves in Japan. Parasitol Int 78:102153. https://doi.org/10.1016/j.parint.2020.102153	Distribution of Cryptosporidium species isolated from diarrhoeic calves in Japan
283	Japan	Hokkaido	nPCR, Sequencing	18S SSU rRNA	Hokkaido sika deer (Cervus nippon yesoensis)	C. deer genotype.	─	Kato et al., 2016	Kato S, Yanagawa Y, Matsuyama R, Suzuki M, Sugimoto C (2016) Molecular identification of the Cryptosporidium deer genotype in the Hokkaido sika deer (Cervus nippon yesoensis) in Hokkaido, Japan. Parasitol Res 115(4):1463–1471. https://doi.org/10.1007/s00436-015-4880-6	Molecular identification of the Cryptosporidium deer genotype in the Hokkaido sika deer (Cervus nippon yesoensis) in Hokkaido, Japan
284	Japan	Kanagawa Prefecture	nPCR, Sequencing	18S SSU rRNA, GP60	Pallas’s squirrel (Callosciurus erythraeus)	C. ubiquitum	C. ubiquitum: XIIh	Masuda et al., 2021	Masuda A, Wada M, Saho H, Tokunaga K, Kikuchi Y, Yamasaki F, Matsumoto J (2021) Prevalence and molecular characterization of the zoonotic enteric protozoans Cryptosporidium spp., Enterocytozoon bieneusi, and Blastocystis from Pallas’s squirrels (Callosciurus erythraeus) in Kanagawa Prefecture, Japan. Microbiol Spectr 9(3). https://doi.org/10.1128/spectrum.00990-21	Prevalence and Molecular Characterization of the Zoonotic Enteric Protozoans Cryptosporidium spp., Enterocytozoon bieneusi, and Blastocystis from Pallas’s Squirrels (Callosciurus erythraeus) in Kanagawa Prefecture, Japan
285	Japan	Amami-Oshima, Kikaijima, Tokashikijima, Miyakojima, Irabujima	nPCR, Sequencing	18S SSU rRNA	Geckos, Lizards, Snakes	C. serpentis	─	Ootawa et al., 2023	Ootawa T, Toda M, Takahashi H, Saruta T, Murakami Y, Iguchi Y, Masatani T (2023) Record of Cryptosporidium serpentis from Goniurosaurus kuroiwae sengokui (Reptilia, Squamata, Eublepharidae) in Tokashikijima, Okinawa Prefecture, Japan. J Vet Med Sci 85(10):1142–1145. https://doi.org/10.1292/jvms.23-0186	Record of Cryptosporidium serpentis from Goniurosaurus kuroiwae sengokui (Reptilia, Squamata, Eublepharidae) in Tokashikijima, Okinawa Prefecture, Japan
286	Japan	Hokkaido	nPCR, Sequencing	18S SSU rRNA	Migratory ducks	C. baileyi, C. avian genotype III	─	Salama et al., 2020	Salama RY, Abdelbaset AE, Takeda Y, Imai K, Ogawa H, Igarashi M (2020) Molecular characterization of Cryptosporidium spp. from migratory ducks around Tokachi subprefecture, Hokkaido, Japan. J Vet Med Sci 82(5):571–575. https://doi.org/10.1292/jvms.19-0586	Molecular characterization of Cryptosporidium spp. from migratory ducks around Tokachi subprefecture, Hokkaido, Japan
287	Japan	Hokkaido	nPCR, Sequencing	18S SSU rRNA	Yezo sika deer (Cervus nippon yesoensis)	C. deer genotype	─	Shirozu et al., 2020	Shirozu T, Soga A, Morishita Y, Seki N, Ko-Ketsu M, Fukumoto S (2020) Prevalence and phylogenetic analysis of Cryptosporidium infections in Yezo sika deer (Cervus nippon yesoensis) in the Tokachi sub-prefecture of Hokkaido, Japan. Parasitol Int 76:102064. https://doi.org/10.1016/j.parint.2020.102064	Prevalence and phylogenetic analysis of Cryptosporidium infections in Yezo sika deer (Cervus nippon yesoensis) in the Tokachi sub-prefecture of Hokkaido, Japan
288	Japan	NM	qPCR, Sequencing	18S SSU rRNA	Deer	C. ryanae, C. bovis, C. deer genotype	─	Yamazak et al., 2018	Yamazaki A, Izumiyama S, Yagita K, Kishida N, Kubosaki A, Hara-Kudo Y, Kamata Y, Terajima J (2018) The molecular detection of Cryptosporidium and Giardia in sika deer (Cervus nippon centralis) in Japan. Food Saf 6(2):88–95. https://doi.org/10.14252/foodsafetyfscj.2017029	The Molecular Detection of Cryptosporidium and Giardia in Sika Deer (Cervus Nippon Centralis) in Japan
289	Jordan	─	qPCR, Sequencing	18S SSU rRNA, GP60	Chickens	C. baileyi	─	Hijjawi et al., 2016	Hijjawi N, Mukbel R, Yang R, Ryan U (2016) Genetic characterization of Cryptosporidium in animal and human isolates from Jordan. Vet Parasitol 228:116–120. https://doi.org/10.1016/j.vetpar.2016.08.015	Genetic characterization of Cryptosporidium in animal and human isolates from Jordan
290	Jordan	─	qPCR, Sequencing	18S SSU rRNA, GP60	SHEEP	C. parvum, C.xiaoi, C. andersoni	C.parvum: IIaA19G2R1, IIaA16G1R1	Hijjawi et al., 2016	Hijjawi N, Mukbel R, Yang R, Ryan U (2016) Genetic characterization of Cryptosporidium in animal and human isolates from Jordan. Vet Parasitol 228:116–120. https://doi.org/10.1016/j.vetpar.2016.08.016	Genetic characterization of Cryptosporidium in animal and human isolates from Jordan
291	Jordan	─	qPCR, Sequencing	18S SSU rRNA, GP60	HORSES	C. parvum	─	Hijjawi et al., 2016	Hijjawi N, Mukbel R, Yang R, Ryan U (2016) Genetic characterization of Cryptosporidium in animal and human isolates from Jordan. Vet Parasitol 228:116–120. https://doi.org/10.1016/j.vetpar.2016.08.017	Genetic characterization of Cryptosporidium in animal and human isolates from Jordan
292	Jordan	─	qPCR, Sequencing	18S SSU rRNA, GP60	CATTLE	C. xiaoi, C. ryanae, C. parvum, C. andersoni	C.parvum: IIaA16G1R1	Hijjawi et al., 2016	Hijjawi N, Mukbel R, Yang R, Ryan U (2016) Genetic characterization of Cryptosporidium in animal and human isolates from Jordan. Vet Parasitol 228:116–120. https://doi.org/10.1016/j.vetpar.2016.08.018	Genetic characterization of Cryptosporidium in animal and human isolates from Jordan
293	Jordan	─	qPCR, Sequencing	18S SSU rRNA, GP60	GOATS	C. xiaoi	─	Hijjawi et al., 2016	Hijjawi N, Mukbel R, Yang R, Ryan U (2016) Genetic characterization of Cryptosporidium in animal and human isolates from Jordan. Vet Parasitol 228:116–120. https://doi.org/10.1016/j.vetpar.2016.08.019	Genetic characterization of Cryptosporidium in animal and human isolates from Jordan
294	Korea	─	nPCR, Sequencing	18S SSU rRNA,GP60	Diarrheic Calves	C. parvum, C. ryanae, C. bovis	C. parvum: IIaA17G3R1, IIaA15G2R1, IIaA19G4R1, IIaA16G4R1, IIaA17G4R1, IIaA19G3R, IIaA14G1R1, IIaA14G3R1, IIaA15G1R1, IIaA19G1R1	Jang et al., 2021	Jang D, Cho H, Shin S, Kim E, Park Y, Hwang S, Park J, Choi K (2021) Prevalence and distribution pattern of Cryptosporidium spp. among pre-weaned diarrheic calves in the Republic of Korea. PLoS ONE 16(11):e0259824. https://doi.org/10.1371/journal.pone.0259824	Prevalence and distribution pattern of Cryptosporidium spp. among pre-weaned diarrheic calves in the Republic of Korea
295	Korea	different provinces (Gyeonggi, Gyeongbuk, Gyeongnam, and Jeonbuk) i	nPCR, Sequencing	18S SSU rRNA, GP60	pre-weaned calves	C. bovis, C. parvum, C. ryanae	C. parvum: IIaA20G3R1, IIaA17G4R1, IIaA18G3R1	Jang et al., 2023	Jang D, Cho H, Park Y, Park J, Choi K (2023) First report of Cryptosporidium andersoni and risk factors associated with the occurrence of Cryptosporidium spp. in pre-weaned native Korean calves with diarrhea. Front Vet Sci 10. https://doi.org/10.3389/fvets.2023.1145096	First report of Cryptosporidium andersoni and risk factors associated with the occurrence of Cryptosporidium spp. in pre-weaned native Korean calves with diarrhea
296	Korea	different provinces (Gyeonggi, Gyeongbuk, Gyeongnam, and Jeonbuk) i	nPCR, Sequencing	18S SSU rRNA, GP60	pre-weaned calves	C. bovis, C. parvum, C. ryanae	C. parvum: IIaA17G4R1, IIaA18G3R1	Jang et al., 2023	Jang D, Cho H, Park Y, Park J, Choi K (2023) First report of Cryptosporidium andersoni and risk factors associated with the occurrence of Cryptosporidium spp. in pre-weaned native Korean calves with diarrhea. Front Vet Sci 10. https://doi.org/10.3389/fvets.2023.1145097	First report of Cryptosporidium andersoni and risk factors associated with the occurrence of Cryptosporidium spp. in pre-weaned native Korean calves with diarrhea
297	Korea	different provinces (Gyeonggi, Gyeongbuk, Gyeongnam, and Jeonbuk) i	nPCR, Sequencing	18S SSU rRNA, GP60	pre-weaned calves	C. andersoni, C. bovis, C. parvum, C. ryanae	C. parvum: IIaA17G4R1, IIaA18G3R1	Jang et al., 2023	Jang D, Cho H, Park Y, Park J, Choi K (2023) First report of Cryptosporidium andersoni and risk factors associated with the occurrence of Cryptosporidium spp. in pre-weaned native Korean calves with diarrhea. Front Vet Sci 10. https://doi.org/10.3389/fvets.2023.1145098	First report of Cryptosporidium andersoni and risk factors associated with the occurrence of Cryptosporidium spp. in pre-weaned native Korean calves with diarrhea
298	Korea	─	nPCR, Sequencing	18S SSU rRNA, GP60	Pre-weaned Calves	C. parvum	C. parvum: IIaA15G2R1, IIaA18G3R1	Lee et al., 2019	Lee Y, Ryu J, Shin S, Choi K (2019b) Prevalence and molecular characterization of Cryptosporidium and Giardia in pre-weaned native calves in the Republic of Korea. Parasitol Res 118(12):3509–3517. https://doi.org/10.1007/s00436-019-06482-9	Prevalence and molecular characterization of Cryptosporidium and Giardia in pre-weaned native calves in the Republic of Korea
299	Korea	northern (Seoul and Gyeonggi-do), central (Chungcheong-do), and southern (Gyeongsang-do) regions	nPCR, Sequencing	18S SSU rRNA	Dogs	C. canis	─	Lee et al., 2024	Lee Y, Kim B, Kwak D, Seo M (2024) Current status of intestinal parasite infections in fecal samples of dogs in Korea. Parasites Hosts Dis 62(4):438–449. https://doi.org/10.3347/phd.24024	Current status of intestinal parasite infections in fecal samples of dogs in Korea
300	Korea	South Korea	nPCR, Sequencing	18S SSU rRNA, GP60	Shelter dogs	C. canis, C. parvum	C. canis: XXa, XXe, XXb, XXc	Yun et al., 2024	Yun CS, Moon B, Lee K, Hwang SH, Ku B, Hwang M (2024) Prevalence and genotype analysis of Cryptosporidium and Giardia duodenalis from shelter dogs in South Korea. Vet Parasitol Reg Stud Rep 55:101103. https://doi.org/10.1016/j.vprsr.2024.101103	Prevalence and genotype analysis of Cryptosporidium and Giardia duodenalis from shelter dogs in South Korea
301	MALAYSIA	─	nPCR, Sequencing	18S SSU rRNA, GP60	CATTLE	C. bovis, C. ryanae	─	Yap et al., 2016	Yap NJ, Koehler AV, Ebner J, Tan TK, Lim YA, Gasser RB (2016) Molecular analysis of Cryptosporidium from cattle from five states of Peninsular Malaysia. Mol Cell Probes 30(1):39–43. https://doi.org/10.1016/j.mcp.2016.01.002	Molecular analysis of Cryptosporidium from cattle from five states of Peninsular Malaysia
302	PHILIPPINES	─	nPCR, Sequencing	18S SSU rRNA	Fruit bats and Insectivorous bats	C. bat genotype II, C. bat genotype V, C. bat genotype VI, C. bat genotype VII		Murakoshi et al., 2016	Murakoshi F, Recuenco FC, Omatsu T, Sano K, Taniguchi S, Masangkay JS, Alviola P, Eres E, Cosico E, Alvarez J, Une Y, Kyuwa S, Sugiura Y, Kato K (2016) Detection and molecular characterization of Cryptosporidium and Eimeria species in Philippine bats. Parasitol Res 115(5):1863–1869. https://doi.org/10.1007/s00436-016-4926-4	Detection and molecular characterization of Cryptosporidium and Eimeria species in Philippine bats
303	Philippines	Rizal, Laguna, and Metro Manila	nPCR, Sequencing	18S SSU rRNA	Cow	C. parvum	─	Peña et al., 2021	Peña LBR, Vejano MRA, Rivera WL (2021) Molecular surveillance of Cryptosporidium spp. for microbial source tracking of fecal contamination in Laguna Lake, Philippines. J Water Health 19(3):534–544. https://doi.org/10.2166/wh.2021.059	Molecular surveillance of Cryptosporidium spp. for microbial source tracking of fecal contamination in Laguna Lake, Philippines
304	Philippines	Rizal, Laguna, and Metro Manila	nPCR, Sequencing	18S SSU rRNA	Ducks	C. baileyi	─	Peña et al., 2021	Peña LBR, Vejano MRA, Rivera WL (2021) Molecular surveillance of Cryptosporidium spp. for microbial source tracking of fecal contamination in Laguna Lake, Philippines. J Water Health 19(3):534–544. https://doi.org/10.2166/wh.2021.060	Molecular surveillance of Cryptosporidium spp. for microbial source tracking of fecal contamination in Laguna Lake, Philippines
305	PHILIPPINES	─	nPCR, Sequencing	18S SSU rRNA	Fruit bats	C. parvum, C. hominis, C. bat genotype II, C. bat genotype VI, C. andersoni, C. serpentis	─	Xu et al., 2025	Xu L, Fukuda Y, Murakoshi F, Alviola P, Masangkay J, Recuenco FC, Shehata A, Omatsu T, Bando H, Fujii H, Une Y, Kato K (2025) Molecular characterization and zoonotic risk assessment of Cryptosporidium spp. in Philippine bats. Food Waterborne Parasitol 38:e00249. https://doi.org/10.1016/j.fawpar.2024.e00249	Molecular characterization and zoonotic risk assessment of Cryptosporidium spp. in Philippine bats
306	PHILIPPINES	─	nPCR, Sequencing	18S SSU rRNA	Insectivorous bats	C. parvum, C. hominis, C. bat genotype II, C. bat genotype VI, C. andersoni, C. serpentis	─	Xu et al., 2025	Xu L, Fukuda Y, Murakoshi F, Alviola P, Masangkay J, Recuenco FC, Shehata A, Omatsu T, Bando H, Fujii H, Une Y, Kato K (2025) Molecular characterization and zoonotic risk assessment of Cryptosporidium spp. in Philippine bats. Food Waterborne Parasitol 38:e00249. https://doi.org/10.1016/j.fawpar.2024.e00250	Molecular characterization and zoonotic risk assessment of Cryptosporidium spp. in Philippine bats
307	Qatar	Tinbek	qPCR, Sequencing	18S SSU rRNA, GP60	Dugong	C. hominis	C. hominis: IbA9G3	Boughattas et al., 2025	Boughattas S, Ayed LB, Mirjalali H, Marangi M, Albatesh D, ElGamal A, Al-Shaikh I, Al-Neama N, Althani AA, Karanis P, Benslimane FM (2025) Molecular identification and characterization of waterborne protozoa among stranded Dugong dugon. Mar Pollut Bull 211:117454. https://doi.org/10.1016/j.marpolbul.2024.117454	Molecular identification and characterization of waterborne protozoa among stranded Dugong dugon
308	SOUTH KOREA	JEJU	nPCR, Sequencing	18S SSU rRNA	CATS	C. felis	─	Kawak & Seo, 2020	Kwak D, Seo M (2020) Genetic analysis of zoonotic gastrointestinal protozoa and microsporidia in shelter cats in South Korea. Pathogens 9(11):894. https://doi.org/10.3390/pathogens9110894	Genetic Analysis of Zoonotic Gastrointestinal Protozoa and Microsporidia in Shelter Cats in South Korea
309	South Korea	─	nPCR, Sequencing	18S SSU rRNA, COWP	wild rodents and insectivore	C. chipmunk genotype I, C. cervine genotype I, C. muris, a new genotype Cryptosporidium sp. KSFM	─	Song et al., 2015	Song J, Kim C, Chang S, Abdelkader TS, Han J, Kim T, Oh H, Lee JM, Kim D, Kim J, Oh H, Hur M, Suh J, Park J (2015) Detection and molecular characterization of Cryptosporidium spp. from wild rodents and insectivores in South Korea. Korean J Parasitol 53(6):737–743. https://doi.org/10.3347/kjp.2015.53.6.737	Detection and Molecular Characterization of Cryptosporidium spp. from Wild Rodents and Insectivores in South Korea
310	South Korea	Gyeonggi, Gangwon, Chungcheong, Gyeongsang, Jeolla, Jeju	cPCR, Sequencing	18S SSU rRNA, GP60	Cats	C. felis, C. parvum, C. ryanae	C. felis: XIXa	Yun et al., 2023	Yun CS, Moon B, Lee K, Kang SM, Ku B, Hwang M (2023) The detection and phylogenetic characterization of Cryptosporidium, Cystoisospora, and Giardia duodenalis of cats in South Korea. Front Cell Infect Microbiol 13. https://doi.org/10.3389/fcimb.2023.1296118	The detection and phylogenetic characterization of Cryptosporidium, Cystoisospora, and Giardia duodenalis of cats in South Korea
311	Taiwan	Pingtung	nPCR	18S SSU rRNA	Dairy calves	C. parvum	─	Lee et al., 2021	Lee H, Lee J, Liu S, Chen C, Hsu H (2021) Cryptosporidium parvum infection and management-based risk factors of dairy calves in Taiwan. J Vet Med Sci 83(12):1838–1844. https://doi.org/10.1292/jvms.21-0366	Cryptosporidium parvum infection and management-based risk factors of dairy calves in Taiwan
312	Thailand	Khon Kaen	nPCR, Sequencing	18S SSU rRNA	Dairy cattle	C. bovis, C. ryanae	─	Keomoungkhoun et al., 2024	Keomoungkhoun B, Arjentinia IPGY, Sangmaneedet S, Taweenan W (2024) Molecular prevalence and associated risk factors of Cryptosporidium spp. infection in dairy cattle in Khon Kaen, Thailand. Vet World:371–378. https://doi.org/10.14202/vetworld.2024.371-378	Molecular prevalence and associated risk factors of Cryptosporidium spp. infection in dairy cattle in Khon Kaen, Thailand
313	Thailand	Bangkok	nPCR, Sequencing	18S SSU rRNA	Dog	C. canis	─	Khine et al., 2021	Khine NO, Chimnoi W, Kamyingkird K, Kengradomkij C, Saetiew N, Simking P, Saengow S, Jittapalapong S, Inpankaew T (2021) Molecular detection of Giardia duodenalis and Cryptosporidium spp. from stray dogs residing in monasteries in Bangkok, Thailand. Parasitol Int 83:102337. https://doi.org/10.1016/j.parint.2021.102337	Molecular detection of Giardia duodenalis and Cryptosporidium spp. from stray dogs residing in monasteries in Bangkok, Thailand
314	Thailand	San Phra Kan shrine and Phra Prang Sam Yod temple	nPCR, RFLP-PCR, Sequencing	18S SSU rRNA	Long-tailed macaque	C. monkey genotype	─	Sricharern et al., 2016	Sricharern W, Inpankaew T, Keawmongkol S, Supanam J, Stich RW, Jittapalapong S (2016) Molecular detection and prevalence of Giardia duodenalis and Cryptosporidium spp. among long-tailed macaques (Macaca fascicularis) in Thailand. Infect Genet Evol 40:310–314. https://doi.org/10.1016/j.meegid.2016.02.004	Molecular detection and prevalence of Giardia duodenalis and Cryptosporidium spp. among long-tailed macaques (Macaca fascicularis) in Thailand
315	Thailand	Chiang Mai province	IFA, nPCR, Sequencing	18S SSU rRNA	Dogs	C. canis, C. parvum	─	Tangtrongsup et al., 2017	Tangtrongsup S, Scorza A, Reif J, Ballweber L, Lappin M, Salman M (2017) Prevalence and multilocus genotyping analysis of Cryptosporidium and Giardia isolates from dogs in Chiang Mai, Thailand. Vet Sci 4(2):26. https://doi.org/10.3390/vetsci4020026	Prevalence and Multilocus Genotyping Analysis of Cryptosporidium and Giardia Isolates from Dogs in Chiang Mai, Thailand
316	THAILAND	Chonburi Province	nPCR+Sequencing	18S SSU rRNA	PIGS	C. scrofarum, C. suis	─	Thathaisong et al., 2020	Thathaisong U, Siripattanapipong S, Inpankaew T, Leelayoova S, Mungthin M (2020) High prevalence of Cryptosporidium infection caused by C. scrofarum and C. suis among pigs in Thailand. Parasitol Int 77:102122. https://doi.org/10.1016/j.parint.2020.102122	High prevalence of Cryptosporidium infection caused by C. scrofarum and C. suis among pigs in Thailand
317	Turkiye	Van	RFLP-PCR, Sequencing	COWP, GP60	Calves	C. parvum	C. parvum: IIdA24G1	Ekici et al., 2022	Ekici A, Unlu AH, Aydemir S, Barlik F, Yilmaz H (2022) Subtyping of Cryptosporidium parvum obtained from humans and calves in Van, Turkey. Iran J Parasitol 17(3). https://doi.org/10.18502/ijpa.v17i3.10627	Subtyping of Cryptosporidium parvum Obtained from Humans and Calves in Van, Turkey
318	Turkiye	İzmir	nPCR, Sequencing	18S SSU rRNA, GP60	Stray cats	C. felis	C. felis: XIXa, XIXb, XIXc, XIXd, XIXe	Koseoglu et al., 2022	Köseoğlu AE, Can H, Karakavuk M, Güvendi M, Döşkaya AD, Manyatsi PB, Döşkaya M, Gürüz AY, Ün C (2022) Molecular prevalence and subtyping of Cryptosporidium spp. in fecal samples collected from stray cats in İzmir, Turkey. BMC Vet Res 18(1). https://doi.org/10.1186/s12917-022-03190-y	Molecular prevalence and subtyping of Cryptosporidium spp. in fecal samples collected from stray cats in İzmir, Turkey
319	Vietnam	Central and Southern Vietnam	cPCR, nPCR, Sequencing	18S SSU rRNA	Pigs	C. scrofarum, C. suis	─	Cao et al., 2024	Cao LC, Muraleedharan D, Giang TT, Tiep VM, Chau NTM, Anh TNP, Ha LNN, Hoai NTT, My TN, Moussi AE, Hafza N, Song LH, Velavan TP (2024) Prevalence and genetic diversity of Entamoeba and Cryptosporidium in pigs and wild boars in central and southern Vietnam: implications for zoonotic risks and surveillance. Foodborne Pathog Dis. https://doi.org/10.1089/fpd.2024.0095	Prevalence and Genetic Diversity of Entamoeba and Cryptosporidium in Pigs and Wild Boars in Central and Southern Vietnam: Implications for Zoonotic Risks and Surveillance
320	Vietnam	Central and Southern Vietnam	cPCR, nPCR, Sequencing	18S SSU rRNA	Wild Boars	C. scrofarum	─	Cao et al., 2024	Cao LC, Muraleedharan D, Giang TT, Tiep VM, Chau NTM, Anh TNP, Ha LNN, Hoai NTT, My TN, Moussi AE, Hafza N, Song LH, Velavan TP (2024) Prevalence and genetic diversity of Entamoeba and Cryptosporidium in pigs and wild boars in central and southern Vietnam: implications for zoonotic risks and surveillance. Foodborne Pathog Dis. https://doi.org/10.1089/fpd.2024.0096	Prevalence and Genetic Diversity of Entamoeba and Cryptosporidium in Pigs and Wild Boars in Central and Southern Vietnam: Implications for Zoonotic Risks and Surveillance
